# Supplementary material for: Do different curriculum aligned selection procedures admit students with different personality profiles to medical school?
Source: PLoS One. 2018 Dec 19;13(12):e0209312. doi: 10.1371/journal.pone.0209312 (PMC6300280; doi:10.1371/journal.pone.0209312)
Supplement: S1 File — (XLSX) [file pone.0209312.s001.xlsx]

## Sheet: data voor publicatie
Supporting file 1 Study data
ID	SelProc	Cohort	puGPA	age	sex	BFI1	BFI2	BFI3	BFI4	BFI5	BFI6	BFI7	BFI8	BFI9	BFI10	BFI11	BFI12	BFI13	BFI14	BFI15	BFI16	BFI17	BFI18	BFI19	BFI20	BFI21	BFI22	BFI23	BFI24	BFI25	BFI26	BFI27	BFI28	BFI29	BFI30	BFI31	BFI32	BFI33	BFI34	BFI35	BFI36	BFI37	BFI38	BFI39	BFI40	BFI41	BFI42	BFI43	BFI44
1	1	2015	.	22.9569	2	4	3	4	2	3	3	4	2	4	4	4	1	5	3	3	3	4	3	3	4	3	4	2	3	3	4	2	4	2	3	3	4	4	4	3	4	1	5	4	3	3	4	2	2
2	1	2015	.	23.0965	2	5	3	4	2	5	1	4	4	4	5	5	1	5	4	5	5	5	2	3	5	1	5	3	4	4	5	2	5	2	4	1	5	4	4	2	5	3	5	1	5	1	5	2	5
3	1	2015	6.8	20.9117	2	5	2	5	2	4	2	4	3	4	4	4	1	5	3	3	4	4	2	4	3	1	4	2	4	3	3	1	4	3	3	2	4	4	4	2	5	1	5	2	3	5	3	2	2
4	1	2015	.	22.2149	1	4	2	5	2	5	3	4	4	4	4	4	2	4	4	5	4	4	3	4	5	2	4	2	4	4	4	1	5	2	3	4	4	5	4	1	5	2	5	3	5	2	5	3	3
5	1	2015	.	21.1855	2	5	2	5	2	3	3	4	2	3	4	3	1	5	3	4	4	4	1	3	4	2	4	1	4	3	4	1	4	2	3	4	4	4	3	3	4	1	4	3	4	2	4	2	3
6	1	2015	7.4	19.9589	2	3	4	5	2	3	4	4	4	3	4	4	2	5	4	4	3	4	2	4	3	3	4	4	4	3	4	2	5	4	1	4	4	5	4	4	4	3	4	4	4	5	3	2	1
7	1	2015	.	20.2382	2	5	5	5	2	4	2	4	2	3	5	5	3	5	2	4	5	5	2	5	4	3	4	2	4	4	5	2	5	4	5	4	4	4	5	1	4	3	5	2	4	1	3	3	4
8	1	2015	.	19.6578	2	4	2	4	3	4	4	5	4	3	5	5	1	5	4	4	4	5	2	4	3	2	4	3	3	4	3	2	4	2	3	4	4	3	3	2	4	2	4	4	4	4	4	4	1
9	1	2015	6.4	19.8576	1	4	4	4	2	4	2	3	4	4	5	3	3	4	4	4	.	4	4	2	4	2	4	4	4	4	4	2	3	4	4	2	4	3	4	2	4	4	2	2	4	2	4	4	4
10	1	2015	.	19.332	2	5	3	5	1	4	2	5	1	4	5	4	1	5	3	5	4	3	1	2	2	2	4	1	4	4	4	1	5	2	3	3	5	5	4	3	4	1	5	2	4	3	5	1	3
11	1	2015	6.4	19.384	1	3	2	5	2	3	4	4	4	3	3	3	2	4	4	4	3	5	2	3	3	4	5	2	3	3	4	4	4	2	3	4	4	4	2	4	4	2	4	4	4	4	3	4	2
12	1	2015	7.4	17.9576	1	3	3	4	1	4	4	4	3	4	3	4	1	5	3	4	3	4	1	3	3	4	4	2	4	4	3	2	4	4	2	4	4	4	4	4	3	3	4	2	4	4	3	1	1
13	1	2015	.	18.9377	2	5	3	5	2	5	3	5	3	5	4	4	2	5	3	4	5	3	2	2	3	2	4	2	5	5	4	4	5	2	2	2	5	5	5	2	5	2	3	2	4	3	5	2	4
14	1	2015	.	20.794	2	5	3	5	1	4	1	5	1	4	5	5	1	5	1	4	5	3	1	3	4	2	4	1	4	4	5	1	5	2	4	2	5	5	5	2	5	1	5	2	5	1	5	2	4
15	1	2015	.	19.6742	2	5	3	5	1	5	2	4	3	4	5	5	2	5	3	5	4	4	2	2	5	2	4	2	4	5	5	2	5	2	3	3	4	4	4	3	4	2	5	3	5	3	4	2	4
16	1	2015	7.8	18.3765	1	4	4	5	3	4	2	4	4	5	5	4	2	5	4	5	4	3	3	3	2	2	3	3	4	4	4	2	4	4	2	3	3	4	5	2	3	2	5	1	4	4	4	2	2
17	1	2015	6.6	19.9343	1	4	4	4	2	4	2	3	3	5	5	5	2	5	2	5	4	3	3	2	4	2	3	2	5	5	5	2	4	2	4	3	4	4	5	3	4	3	5	2	5	2	5	2	2
18	1	2015	7	18.8172	1	4	5	5	2	4	2	5	2	4	5	5	1	3	3	4	5	3	3	3	3	3	4	3	4	4	4	3	4	4	3	3	5	4	4	3	4	3	3	3	4	4	4	3	4
19	1	2015	.	19.1047	1	4	3	4	3	4	3	4	4	5	5	5	2	5	4	5	5	4	4	4	5	3	3	1	5	4	5	3	5	3	4	3	4	5	5	5	3	3	5	4	4	2	5	3	4
20	1	2015	6.2	18.7159	2	5	3	3	2	4	2	5	3	3	5	4	1	4	3	4	4	4	3	2	3	2	4	3	4	4	4	2	4	2	3	3	5	4	4	3	4	1	4	2	4	4	4	3	3
21	1	2015	7	18.026	2	4	3	5	2	4	2	5	3	3	4	4	1	5	4	5	4	4	1	3	3	4	4	1	4	4	4	2	5	2	4	3	4	5	3	3	4	1	5	3	5	3	4	1	3
22	1	2015	7.6	18.9897	2	4	4	4	2	2	3	5	4	3	5	5	3	4	5	4	4	2	3	4	4	2	3	3	4	3	4	2	3	4	2	2	3	3	2	4	4	3	4	4	3	4	4	4	1
23	1	2015	6.6	17.8864	2	4	4	4	4	4	3	4	4	3	3	3	4	4	4	4	4	3	3	4	4	3	4	4	3	4	3	4	4	4	3	4	3	4	3	3	3	4	4	4	3	4	3	4	3
24	1	2015	6.2	19.2663	1	3	2	3	1	4	4	5	4	5	5	4	1	5	4	4	4	5	2	3	3	2	4	3	5	4	5	2	5	4	4	4	5	5	5	2	5	3	4	2	4	3	4	2	3
25	1	2015	7.2	18.4367	2	4	1	4	1	3	3	4	2	4	4	4	1	5	2	4	4	5	1	3	3	2	4	2	5	3	3	1	4	2	3	4	5	4	5	4	4	1	4	3	3	2	4	2	3
26	1	2015	7.4	18.6968	2	4	3	4	2	4	3	4	4	3	4	4	1	4	4	4	4	4	2	3	4	3	3	2	3	4	3	3	4	3	4	4	4	4	4	4	4	2	4	3	4	1	4	3	2
27	1	2015	6.4	18.1629	1	5	4	4	1	4	2	5	4	5	4	4	1	5	3	4	5	4	4	2	4	2	4	3	5	4	3	2	4	3	4	3	5	4	5	2	5	3	4	2	4	2	4	3	5
28	1	2015	6	19.5318	2	5	4	5	3	5	2	5	2	3	5	5	2	5	3	4	4	4	1	5	5	2	4	1	3	5	5	3	4	3	4	2	4	5	4	4	4	1	5	3	5	2	4	2	3
29	1	2015	6	19.833	2	4	3	4	2	5	2	4	3	3	4	4	2	4	3	4	5	3	3	3	5	3	4	3	3	4	4	2	4	4	3	3	5	3	3	2	4	2	3	5	4	3	4	4	3
30	1	2015	7.6	17.9521	2	4	3	4	2	4	2	2	3	3	5	4	2	4	4	4	4	3	2	4	3	2	4	2	4	4	4	2	5	3	3	3	4	4	4	3	4	2	5	2	4	4	4	2	3
31	1	2015	6.8	18.2478	2	4	4	3	2	2	3	3	2	3	4	4	1	4	4	3	4	4	4	2	4	2	4	4	4	3	4	2	4	4	4	4	4	2	4	2	4	1	2	2	4	2	3	2	5
32	1	2015	6.6	18.4723	1	5	3	4	1	4	3	5	3	3	5	5	1	5	4	4	4	4	2	3	4	1	4	2	4	4	5	2	4	3	2	3	5	4	4	3	5	2	4	4	4	4	5	2	2
33	1	2015	7	18.5489	2	5	4	4	2	3	2	4	4	4	4	4	3	5	4	4	5	3	3	3	3	2	4	2	4	3	4	3	5	4	3	2	5	4	3	2	5	4	4	3	3	2	5	3	2
34	1	2015	6.8	18.2861	1	4	3	5	1	4	3	4	2	4	4	4	1	5	3	4	4	5	1	3	4	3	4	1	5	3	4	1	4	3	2	3	5	4	4	1	4	2	4	3	4	4	4	2	3
35	1	2015	6	18.0726	2	4	3	5	1	4	2	5	2	4	4	4	1	5	3	4	4	5	1	3	3	2	4	2	4	4	4	2	4	2	4	3	4	5	4	3	4	1	4	2	4	2	3	2	4
36	1	2015	5.6	18.6913	2	2	2	4	1	3	2	4	4	3	5	5	1	4	4	4	3	4	1	3	4	5	3	4	4	3	4	3	4	3	4	4	5	4	4	3	3	1	4	4	4	2	3	4	3
37	1	2015	7.2	21.4949	1	5	2	5	2	3	2	5	3	4	4	4	2	5	4	4	4	4	2	4	2	3	4	2	4	4	4	3	4	2	3	2	4	4	4	4	4	2	5	4	4	2	4	2	3
38	1	2015	7.8	18.4175	2	4	3	5	2	4	3	4	1	5	5	5	1	5	4	4	4	4	1	4	4	3	4	1	4	4	3	1	5	1	2	4	5	4	5	2	4	1	4	3	4	3	4	2	2
39	1	2015	6	21.5222	1	4	4	5	1	4	4	5	4	5	5	3	1	5	3	5	4	4	2	2	2	3	4	3	5	5	4	2	5	1	3	3	4	5	5	2	5	2	5	1	5	4	5	1	3
40	1	2015	6.4	17.8809	2	5	3	4	1	5	2	4	3	4	5	5	1	4	3	4	5	4	3	2	4	2	4	4	5	4	5	1	3	2	5	3	5	4	4	2	4	2	4	3	4	1	4	3	5
41	1	2015	7	18.5626	1	5	3	5	1	5	2	4	4	5	4	5	1	5	2	5	5	4	1	2	4	2	4	1	5	5	5	1	5	1	5	1	5	5	5	3	4	1	5	1	5	1	5	1	5
42	1	2015	6.4	20.0712	2	4	2	5	2	4	2	5	4	4	5	4	1	4	3	5	5	4	2	3	4	2	5	3	3	4	5	1	5	3	5	4	5	4	3	2	5	1	5	3	5	1	4	2	4
43	1	2015	6	20.2409	1	5	3	5	1	5	5	1	2	4	5	5	2	5	4	5	5	5	2	5	3	1	5	1	5	5	5	4	5	5	5	1	5	5	3	1	5	2	5	5	5	1	5	1	2
44	1	2015	7.2	18.1273	1	4	2	5	3	4	3	5	4	5	5	3	1	4	3	4	3	4	3	2	4	2	4	4	5	4	4	2	4	2	4	3	4	4	5	2	4	4	4	2	4	2	5	3	3
45	1	2015	5.8	18.7379	2	4	4	4	3	3	3	4	4	3	5	5	4	5	5	5	4	5	5	5	4	3	2	3	4	4	4	4	5	5	4	4	4	4	2	2	4	4	5	5	5	1	3	4	4
46	1	2015	6.4	18.475	1	4	2	4	2	3	2	5	2	2	4	3	1	4	4	4	3	5	4	4	4	3	4	3	4	4	4	2	3	3	4	4	4	3	3	4	4	2	3	4	4	2	4	4	4
47	1	2015	6.8	18.486	2	4	3	4	1	5	2	5	2	4	5	4	1	5	4	5	4	4	2	4	5	2	4	2	4	4	5	2	5	3	3	3	4	4	4	2	4	3	4	3	4	4	5	2	4
48	1	2015	6.2	18.8172	1	4	4	4	2	3	2	4	3	4	4	4	2	4	2	5	5	5	2	5	4	2	5	2	5	4	5	3	4	3	3	4	4	5	3	3	4	3	2	3	3	3	5	2	3
49	1	2015	6.6	17.9439	2	5	4	5	1	5	3	4	2	4	4	4	2	4	4	5	5	5	2	5	5	2	5	1	3	5	5	1	5	4	1	3	5	4	5	5	5	2	5	5	5	5	5	2	2
50	1	2015	6.2	19.5483	2	4	3	5	1	4	3	4	3	4	5	5	2	4	3	3	5	4	1	2	4	3	5	2	3	3	5	2	5	3	2	3	4	4	4	2	5	1	4	3	5	4	4	3	1
51	1	2015	6.4	18.8939	2	5	3	5	2	4	3	5	1	3	5	5	1	5	3	5	5	4	1	3	3	2	4	1	3	5	5	1	5	2	3	2	5	5	4	2	5	1	5	3	5	3	5	2	2
52	1	2015	6.2	19.4689	1	4	3	4	1	4	2	4	2	4	5	5	1	5	4	4	4	4	2	2	3	2	4	2	4	4	4	2	4	2	2	2	5	4	4	3	4	2	4	2	4	4	4	3	3
53	1	2015	6.2	17.9247	2	4	4	4	2	3	3	4	3	4	4	3	2	4	2	3	3	3	2	2	2	2	4	2	4	3	3	3	4	3	1	4	3	5	5	2	4	1	4	2	3	5	4	2	2
54	1	2015	7.2	18.9843	2	5	3	5	1	4	2	4	1	4	5	5	1	5	3	5	5	4	1	2	4	1	4	1	5	5	5	1	5	1	3	1	5	4	4	3	5	1	5	3	5	3	5	1	3
55	1	2015	5.8	18.6229	2	5	3	4	1	4	1	5	4	4	5	5	2	4	3	3	5	5	4	3	3	1	4	3	5	4	5	1	5	2	1	1	5	4	3	4	5	2	3	2	5	5	5	3	1
56	1	2015	6	20.3997	2	4	2	4	1	4	3	5	2	5	5	5	1	5	1	4	4	5	3	2	3	3	5	2	5	4	5	1	4	1	3	4	5	4	4	2	5	1	3	3	4	4	3	3	4
57	1	2015	7	18.0315	2	4	4	5	2	3	4	5	2	4	5	4	1	4	3	4	4	5	1	3	3	4	5	2	4	4	5	2	5	3	4	4	5	5	4	4	5	2	5	3	4	2	5	2	4
58	1	2015	.	19.2745	2	3	2	4	1	3	3	4	2	3	4	4	1	4	4	5	3	3	2	3	3	3	4	2	5	4	3	2	4	1	3	4	4	4	5	3	4	2	4	3	5	3	4	3	2
59	1	2015	6.6	19.77	1	5	3	4	3	5	1	4	4	4	5	4	3	3	2	5	4	3	3	4	5	2	4	3	5	4	5	2	4	2	1	1	4	3	4	2	4	3	3	3	5	5	4	3	3
60	1	2015	7	18.5517	2	4	4	5	2	4	2	3	3	3	5	5	2	5	4	5	4	5	4	3	2	2	3	1	3	3	4	4	4	4	2	.	4	.	5	.	4	2	4	3	4	4	3	2	2
61	1	2015	6.2	17.9986	2	4	4	5	2	3	2	4	3	4	4	4	2	5	4	4	4	4	2	4	3	2	4	2	3	4	5	1	5	3	4	2	4	4	4	2	4	2	4	2	4	2	4	2	3
62	1	2015	7.2	18.6201	2	5	3	4	2	4	2	4	3	3	4	4	2	4	4	4	4	3	2	4	4	2	4	2	3	5	5	2	4	3	3	2	4	4	3	3	4	2	4	4	4	2	4	3	1
63	1	2015	7.2	18.9897	2	4	2	5	2	3	4	5	2	4	5	4	1	4	3	4	3	4	2	2	3	3	4	2	4	4	4	4	4	3	2	3	4	4	4	3	4	2	4	2	3	5	4	2	2
64	1	2015	7.8	18.8912	1	5	2	4	2	4	1	5	2	4	5	4	2	5	2	4	4	4	2	1	4	2	3	2	4	4	5	2	5	3	3	2	5	4	4	1	5	1	4	2	4	3	4	2	3
65	1	2015	6.8	18.2231	2	4	2	4	2	4	3	5	2	4	5	5	2	5	4	5	4	4	2	3	4	3	5	1	2	4	5	3	5	3	2	4	5	5	5	3	4	2	5	3	4	5	4	2	1
66	1	2015	7	20.178	2	4	2	5	2	5	3	4	4	4	5	5	2	4	3	5	4	5	3	2	5	3	4	3	4	5	4	2	4	2	5	3	5	4	5	2	4	2	4	2	5	1	3	3	5
67	1	2015	7.2	18.4312	1	5	2	4	2	4	3	4	4	3	4	4	2	4	4	4	4	.	3	3	3	2	3	4	4	4	4	2	4	2	1	4	4	4	3	1	4	3	4	4	4	5	4	4	1
68	1	2015	7.2	18.8802	2	2	1	5	1	4	4	5	1	4	5	5	1	4	3	4	4	5	2	4	4	5	4	1	5	4	5	2	4	1	2	5	5	4	4	4	3	1	4	3	4	4	4	2	2
69	1	2015	7.4	18.6557	2	2	3	5	2	4	4	4	2	1	5	3	2	5	4	5	3	4	2	3	5	4	3	1	4	5	4	3	5	2	5	5	5	5	3	3	2	1	5	4	5	2	3	2	3
70	1	2015	7.6	17.4346	2	4	5	5	2	3	2	5	2	3	5	5	1	5	4	5	4	5	3	4	4	3	4	2	3	4	4	3	5	4	4	4	5	4	4	3	4	2	4	5	4	4	3	2	3
71	1	2015	7.4	18.4668	2	4	4	5	2	4	2	4	4	3	5	4	1	5	4	4	4	4	1	3	4	1	3	1	4	5	5	2	4	4	3	4	5	5	5	3	4	2	4	3	4	4	4	2	2
72	1	2015	7.2	18.2615	2	5	2	4	2	4	3	4	2	3	4	4	2	5	4	4	4	4	2	4	3	2	4	1	3	4	3	2	4	4	2	2	4	4	3	4	4	2	4	4	3	3	4	2	4
73	1	2015	6.8	18.1355	2	5	4	4	1	5	2	5	4	4	4	5	1	4	4	4	5	5	3	3	4	1	5	4	4	4	2	1	4	2	2	3	5	2	4	2	5	1	3	3	5	5	4	5	2
74	1	2015	6.8	18.0233	2	4	4	5	2	4	2	4	2	4	5	4	1	4	4	4	5	4	3	4	5	2	4	2	5	4	4	4	5	4	3	4	4	4	4	3	4	4	5	2	4	3	3	2	2
75	1	2015	7.4	18.2916	2	4	3	5	2	4	3	3	2	2	5	4	1	4	5	4	4	4	1	4	5	2	4	2	3	3	4	2	4	4	2	3	4	5	4	5	4	3	4	5	5	2	4	2	2
76	1	2015	7.2	18.2259	2	3	2	5	2	3	3	4	3	5	4	3	1	4	1	3	3	4	2	1	4	4	4	3	3	4	3	1	4	2	2	4	3	3	4	3	3	1	3	2	2	4	3	3	3
77	1	2015	6.4	19.6167	2	3	2	4	1	4	2	5	.	4	5	4	1	5	2	4	4	4	2	3	3	3	4	2	4	4	3	1	4	2	4	3	5	3	5	2	4	1	4	2	4	2	4	2	4
78	1	2015	7.2	18.4668	2	4	3	5	3	3	4	5	2	3	4	4	2	5	4	4	3	3	1	4	2	3	4	1	4	3	3	2	5	3	2	5	4	4	4	2	3	1	5	4	4	4	4	2	2
79	1	2015	7	18.8364	2	5	3	5	1	4	2	5	3	5	5	5	1	4	2	5	5	5	2	1	4	2	4	2	.	5	5	2	5	2	2	2	5	3	5	2	5	1	4	2	5	3	3	4	5
80	1	2015	7	18.8063	2	4	2	5	2	4	2	5	2	4	5	5	1	5	4	4	4	4	1	2	4	2	4	1	5	5	4	2	5	2	4	3	5	4	4	2	5	1	5	2	5	1	5	2	3
81	1	2015	6.8	22.4805	2	3	2	5	1	5	4	5	1	4	5	5	1	5	2	5	3	3	1	2	4	4	4	1	5	3	5	2	5	1	2	4	5	5	4	4	4	1	5	3	4	4	5	3	3
82	1	2015	7.6	18.4093	1	4	4	5	1	4	2	4	4	2	5	5	3	4	4	4	5	3	2	4	4	1	4	3	4	4	4	2	5	2	2	3	4	4	3	3	4	2	5	4	4	5	4	2	4
83	1	2015	7	18.4011	2	4	4	4	2	4	2	4	4	4	4	5	1	5	4	5	5	4	2	2	3	2	4	2	4	4	4	4	5	4	2	4	4	4	3	2	4	4	5	2	5	2	4	2	2
84	1	2015	7.4	18.7762	2	2	2	4	2	2	4	4	3	2	5	5	2	5	4	3	5	5	2	5	2	4	4	1	2	2	2	2	5	3	3	4	4	4	3	2	4	2	5	4	3	4	4	2	2
85	1	2015	7.2	20.0767	1	5	2	5	2	5	4	.	4	4	5	5	1	.	5	5	5	5	2	.	5	5	5	4	5	5	5	5	5	2	3	4	5	4	5	5	5	2	4	5	5	5	5	5	1
86	1	2015	7	19.6687	1	4	3	4	2	5	2	5	4	4	5	5	2	4	4	4	5	5	4	3	5	2	5	4	2	4	2	2	3	4	5	4	5	4	4	3	5	4	3	2	4	1	4	4	5
87	1	2015	7	18.7324	2	4	2	4	1	5	2	4	4	3	5	5	1	5	4	4	4	4	3	3	3	2	4	1	4	4	5	2	4	3	2	2	5	4	4	3	4	3	5	3	4	4	4	2	2
88	1	2015	.	23.3128	1	5	4	4	2	5	2	3	4	.	4	3	1	3	3	3	3	.	1	3	3	1	4	3	3	4	4	2	3	5	.	1	5	3	3	3	5	1	4	5	5	4	4	4	3
89	1	2015	6.2	18.026	2	4	3	3	4	4	4	5	1	3	4	2	1	5	4	3	5	4	2	3	3	2	5	4	3	4	3	1	4	1	4	4	5	2	4	4	5	1	3	4	3	2	3	4	3
90	1	2015	6.4	19.5181	1	5	3	5	2	4	3	4	2	3	4	4	2	5	4	4	4	3	2	3	3	2	4	2	4	3	4	2	4	2	4	3	5	3	4	4	5	1	4	3	4	2	4	3	3
91	1	2015	6	20.5996	1	5	3	4	1	4	2	5	2	4	4	4	1	5	3	5	4	5	2	2	3	2	4	1	5	4	4	2	4	3	3	3	4	4	4	3	4	2	5	2	4	3	4	2	4
92	1	2015	6.6	18.6283	1	5	1	4	1	5	2	4	3	5	4	5	2	4	2	4	5	3	2	2	5	1	3	3	4	4	5	2	4	2	3	2	4	4	4	4	4	2	4	1	4	4	3	3	4
93	1	2015	6.8	18.0205	1	5	4	4	3	5	4	4	4	3	5	5	4	4	3	4	5	5	4	4	4	2	4	2	4	4	5	2	5	1	3	4	4	3	4	2	4	4	3	2	5	2	4	3	1
94	1	2015	7	18.6639	2	5	2	5	1	3	2	4	2	3	5	4	1	5	3	5	4	5	1	3	3	2	4	1	4	4	5	.	5	2	.	3	5	4	4	2	5	1	5	3	4	.	4	1	4
95	1	2015	6	17.6646	2	5	3	4	1	3	2	4	3	3	5	4	1	5	4	4	4	4	3	3	3	3	3	3	4	4	4	2	4	3	2	3	4	4	4	3	4	2	4	3	3	3	4	2	2
96	1	2015	7	18.7269	2	3	2	4	2	3	3	4	2	3	4	4	2	4	4	4	4	4	2	4	2	3	4	2	4	4	4	2	4	4	1	4	4	4	4	3	4	2	4	4	4	5	3	3	2
97	1	2015	6.4	18.6694	2	4	2	4	2	5	2	4	4	4	5	4	2	4	3	4	3	4	2	2	5	2	4	2	4	4	4	2	4	3	5	3	4	4	5	2	4	2	4	2	5	2	4	3	4
98	1	2015	6.8	18.319	1	4	3	4	2	3	3	4	2	3	5	4	2	4	4	3	4	4	2	4	4	2	4	3	4	3	4	2	4	3	3	3	4	4	3	1	4	3	4	3	4	2	5	3	3
99	1	2015	6.4	18.2669	2	4	4	4	2	5	2	4	3	4	4	4	3	5	4	4	5	3	3	3	4	1	4	3	4	5	5	2	4	4	5	3	4	4	4	2	3	3	4	2	4	1	5	4	5
100	1	2015	6.6	18.0534	2	4	4	5	3	2	4	3	4	4	4	3	2	4	3	4	4	2	4	3	3	4	4	4	3	3	4	4	3	4	2	4	3	3	4	2	3	3	4	2	4	5	3	4	2
101	1	2015	6.6	17.3251	2	4	4	4	1	3	3	3	5	5	5	5	1	4	2	4	4	5	2	2	2	2	5	4	4	3	4	2	2	3	2	4	4	4	4	2	4	4	3	2	3	4	4	4	4
102	1	2015	6	19.0171	1	4	4	4	3	5	4	5	4	5	4	3	1	4	3	4	5	4	2	3	4	3	3	2	4	4	5	1	3	2	3	3	4	4	4	2	4	1	4	2	5	3	4	3	2
103	1	2015	7.2	18.026	2	4	2	5	2	3	3	5	2	4	4	4	1	5	4	4	4	4	1	2	2	2	4	2	4	4	5	2	4	3	2	2	5	4	4	2	4	1	4	2	3	4	4	2	2
104	1	2015	7.2	18.0479	1	4	2	4	1	4	4	5	3	3	5	5	1	5	4	4	5	5	3	4	3	3	4	1	5	5	4	2	5	1	5	4	5	3	3	1	4	1	5	3	4	2	5	1	4
105	1	2015	7.6	17.3251	2	4	2	4	2	3	4	4	3	5	5	5	1	4	4	4	4	4	3	2	4	3	4	2	4	4	4	2	4	2	2	4	5	5	4	3	4	1	4	3	4	4	4	2	1
106	1	2015	7	18.1328	2	3	4	4	2	3	5	5	1	4	5	2	1	5	5	5	3	5	1	5	3	5	3	2	4	3	1	2	5	2	2	5	5	3	5	3	4	2	3	5	5	4	4	3	2
107	1	2015	.	20.2026	2	4	4	5	2	3	3	5	3	3	5	4	1	5	4	4	4	4	2	4	.	3	4	2	4	4	4	2	5	1	2	3	4	4	4	3	5	2	5	4	3	4	5	2	3
108	1	2015	7	19.4579	1	4	3	5	2	5	2	5	3	4	5	5	1	5	3	5	5	5	2	2	3	3	5	1	4	4	5	2	5	1	4	3	5	5	5	3	5	2	5	2	5	2	5	2	3
109	1	2015	6.4	17.0459	2	5	4	4	1	4	1	4	4	3	4	4	2	4	3	4	4	4	4	3	2	1	4	3	4	3	5	1	4	2	1	1	4	4	4	2	4	1	4	3	3	5	5	2	1
110	1	2015	7.4	18.6092	2	4	4	5	2	3	2	4	4	5	5	4	3	4	2	5	4	3	2	3	2	2	4	2	5	3	5	3	5	3	1	3	4	4	4	2	4	3	3	2	3	5	4	1	1
111	1	2015	6.4	18.6311	2	5	3	5	1	4	2	5	2	4	5	5	1	5	3	5	5	5	1	3	4	2	4	1	5	5	4	1	5	1	3	3	5	5	5	2	5	1	5	3	5	3	5	2	3
112	1	2015	6.4	18.987	1	4	3	4	2	2	4	5	4	5	4	4	2	5	3	4	3	4	2	2	3	4	4	4	5	5	4	2	5	4	1	4	5	4	4	4	3	3	4	2	4	5	5	3	1
113	1	2015	6.8	17.9329	2	5	2	5	1	4	4	5	2	5	5	4	1	5	3	4	4	5	1	2	5	3	4	2	5	4	5	1	5	2	4	2	5	4	5	2	5	1	5	1	5	2	4	1	4
114	1	2015	7.6	17.7796	2	4	2	4	1	3	4	4	1	3	4	4	1	4	4	5	4	4	2	3	3	3	4	2	4	4	4	1	4	2	2	3	4	4	3	3	5	2	4	4	4	4	5	3	2
115	1	2015	6.2	18.82	2	3	3	5	1	4	3	5	1	4	4	4	1	5	3	4	4	4	1	4	3	3	4	1	4	4	4	2	5	2	4	3	5	4	4	2	4	1	4	3	5	2	4	1	4
116	1	2015	6.6	18.3847	2	4	2	4	1	4	3	5	1	4	4	4	1	5	3	4	4	4	1	3	3	3	4	1	4	4	4	3	5	3	2	3	4	4	4	2	4	1	5	2	4	4	4	1	3
117	1	2015	6.2	17.6181	2	5	2	5	1	4	1	4	2	4	5	4	1	5	3	4	4	4	1	1	3	1	5	1	4	4	5	2	4	2	5	1	4	4	4	3	5	2	5	2	4	2	5	2	4
118	1	2015	6.8	19.3812	1	4	4	4	2	4	3	5	4	4	4	4	2	4	4	4	5	3	3	2	5	2	4	3	4	4	4	2	4	3	2	2	4	4	4	2	4	4	4	2	4	4	5	3	2
119	1	2015	6.6	18.8474	2	5	3	4	1	5	1	5	2	4	5	4	1	5	4	5	4	4	1	3	4	1	5	1	4	4	5	1	5	2	4	1	5	4	4	4	4	1	5	2	5	2	5	2	3
120	1	2015	7.2	18.4285	2	3	2	5	1	3	3	5	2	4	5	5	1	5	3	4	4	4	2	3	5	3	4	2	4	4	4	1	5	3	4	4	5	3	3	2	5	1	5	3	4	2	4	2	4
121	1	2015	6.8	18.8309	2	4	3	5	3	4	3	4	3	2	5	5	2	5	5	5	5	4	1	4	4	2	3	2	2	3	3	2	5	4	3	4	4	2	3	2	4	3	5	5	4	3	4	2	2
122	1	2015	6.6	18.9185	2	5	3	4	1	3	2	5	3	5	4	4	2	5	3	5	5	5	2	2	2	1	5	1	5	4	5	2	5	2	4	2	5	4	5	2	5	1	5	2	5	2	5	1	3
123	1	2015	7.2	17.6756	2	5	3	5	2	4	2	4	2	3	3	3	1	5	4	4	3	3	1	3	2	1	4	2	3	4	3	2	5	3	3	3	5	5	2	3	4	2	4	3	2	3	2	2	3
124	1	2015	5.8	18.6092	2	5	3	4	1	4	1	4	3	4	5	5	1	4	4	4	5	4	2	2	4	1	4	2	4	4	5	1	4	1	4	2	4	4	5	2	5	2	4	4	3	1	5	2	5
125	1	2015	7.6	17.9411	2	4	3	5	1	4	3	4	2	4	4	3	1	5	3	4	4	4	2	3	4	3	4	1	5	4	4	2	5	3	5	3	5	4	4	2	4	1	4	2	5	1	5	3	5
126	1	2015	6.8	19.3676	2	5	3	5	1	4	2	5	4	2	5	5	1	4	3	4	4	4	2	3	2	2	4	2	4	4	4	1	5	2	4	3	5	5	5	3	4	1	4	3	5	2	5	2	4
127	1	2015	6.8	18.3409	2	5	2	5	1	3	2	4	2	5	5	5	1	5	4	4	5	5	1	3	3	2	5	2	5	4	4	2	5	4	3	2	5	5	5	5	5	1	5	3	3	4	5	2	1
128	1	2015	6.4	18.0698	1	4	4	4	2	5	3	4	4	5	5	4	2	5	4	5	4	4	3	2	5	3	3	2	5	5	5	5	4	4	4	3	3	4	5	4	4	4	4	3	5	2	4	3	3
129	1	2015	7.4	18.5708	2	5	2	4	2	5	3	5	4	2	5	4	2	4	5	4	4	4	2	4	5	2	4	2	4	4	4	2	4	3	3	4	5	3	2	2	5	2	4	4	5	2	5	4	3
130	1	2015	6.4	18.3655	2	4	3	5	3	3	3	4	3	2	5	5	2	5	4	4	.	4	3	3	3	2	4	2	4	4	4	2	4	3	4	4	4	3	2	4	5	1	4	3	4	1	5	3	4
131	1	2015	6.6	18.527	2	4	4	3	2	3	2	4	3	4	5	4	2	3	4	4	3	5	4	3	3	4	4	3	4	4	4	2	4	3	2	3	4	4	3	2	4	2	3	4	4	3	4	4	2
132	1	2015	6.8	18.3463	1	5	3	5	1	4	2	5	2	4	5	5	2	5	4	4	5	4	2	4	4	1	4	2	4	4	5	2	5	3	3	2	5	5	5	2	5	1	5	3	5	3	5	2	2
133	1	2015	7.8	18.1355	2	4	2	5	2	4	2	4	3	3	5	4	1	4	4	4	4	5	2	4	3	2	5	2	4	4	4	1	5	4	4	4	3	4	3	2	5	2	5	4	4	2	5	2	4
134	1	2015	7.8	18.3162	2	3	4	5	2	5	3	5	3	3	4	4	1	5	4	5	5	5	3	3	4	4	3	1	5	4	5	2	5	2	4	5	4	5	5	3	4	1	5	3	5	2	3	2	4
135	1	2015	7.6	18.4175	2	3	2	5	2	4	3	5	2	4	4	4	2	4	4	4	3	4	2	4	3	3	4	2	4	3	3	2	5	3	2	4	4	4	4	4	4	1	5	2	4	4	5	2	1
136	1	2015	7	18.4887	2	3	3	4	.	3	4	4	2	5	4	.	2	5	3	4	4	4	1	2	4	3	3	2	5	4	3	4	4	3	2	3	3	4	5	.	3	3	4	2	3	4	5	3	1
137	1	2015	6.4	18.4394	1	4	3	4	1	4	3	4	3	3	5	4	2	5	3	5	3	5	2	4	5	2	4	4	3	4	5	2	4	3	3	3	5	4	5	3	4	3	3	2	4	2	5	3	3
138	1	2015	7.4	18.1136	2	2	3	5	4	4	4	4	3	2	4	3	2	4	5	4	3	4	2	5	5	5	3	2	3	4	3	3	3	3	4	4	4	3	3	3	3	2	3	5	5	2	4	3	4
139	1	2015	6.2	19.0363	1	4	2	4	2	4	1	5	4	5	5	4	1	4	2	5	4	4	2	4	4	2	5	2	5	5	4	2	5	2	5	2	5	4	5	3	5	2	5	2	5	1	5	2	5
140	1	2015	6.2	18.1766	2	5	4	5	1	4	2	5	3	1	5	5	5	5	4	5	5	4	5	3	3	1	3	2	3	4	5	1	1	4	2	1	4	4	2	2	5	2	5	5	4	3	5	5	2
141	1	2015	7.4	18.3546	2	4	4	4	2	3	3	4	3	4	5	4	2	5	3	5	4	3	2	4	4	3	4	2	5	4	4	3	4	2	3	3	4	4	4	3	4	2	4	2	4	3	5	2	3
142	1	2015	5.8	19.8248	2	5	3	5	1	5	5	4	1	3	5	5	1	5	5	5	5	5	1	4	3	3	5	1	5	3	3	2	4	3	1	3	5	4	4	3	3	1	5	4	4	5	3	1	1
143	1	2015	8	18.1383	2	4	2	5	2	4	2	5	4	3	.	3	2	5	3	5	4	3	2	3	2	2	3	1	4	4	4	3	.	3	5	3	4	4	4	2	4	2	5	3	5	1	5	1	5
144	1	2015	7.4	18.5106	2	4	2	5	2	3	4	5	4	4	5	5	2	4	4	4	4	4	3	3	1	2	4	2	4	4	4	4	4	4	2	4	4	3	3	3	4	2	5	3	4	4	5	2	2
145	1	2015	7	19.1513	2	4	3	4	2	3	3	3	4	3	4	4	2	5	4	4	3	4	2	3	3	3	4	3	4	4	4	3	4	4	4	4	4	4	3	4	4	3	4	4	3	2	4	3	3
146	1	2015	6.6	18.2533	2	4	4	4	2	4	2	3	4	5	5	5	1	5	2	5	4	4	1	2	3	3	2	2	5	3	4	2	4	3	3	4	4	4	5	1	4	2	5	1	4	3	4	1	5
147	1	2015	6.2	21.7002	2	4	4	5	3	3	4	4	2	3	4	4	3	5	3	4	4	5	3	4	3	2	4	2	3	3	4	4	5	3	3	4	4	3	3	2	4	4	4	3	3	2	3	2	2
148	1	2015	7.8	18.5407	1	4	3	4	2	3	3	4	2	4	5	4	2	4	2	5	3	4	3	4	3	3	4	2	5	4	4	2	5	2	3	3	4	4	4	3	4	2	4	3	4	4	4	2	2
149	1	2015	.	19.2772	2	4	2	5	3	4	3	4	4	4	5	4	3	5	4	5	4	4	3	2	4	3	4	2	3	4	4	2	4	3	4	4	4	4	4	2	4	2	5	3	4	1	5	2	4
150	1	2015	7.2	18.7077	2	4	2	4	2	4	3	5	4	3	5	4	3	4	4	4	4	5	4	4	5	3	5	3	3	4	3	2	4	4	5	5	5	4	3	2	5	2	3	4	4	1	5	3	4
151	1	2015	6.6	18.2533	2	4	2	3	1	4	4	5	3	4	5	3	1	4	2	3	3	5	4	2	5	4	4	3	5	4	2	2	3	2	2	4	4	3	3	4	4	2	3	2	4	3	4	4	2
152	1	2015	5.8	20.9199	1	5	4	3	1	4	2	4	4	5	4	4	2	3	3	4	4	4	5	4	5	1	4	4	5	4	5	1	4	3	4	3	5	4	4	3	5	3	4	3	4	2	5	3	4
153	1	2015	6.6	19.6578	2	5	2	5	1	3	3	5	1	4	4	5	1	5	4	4	4	3	1	3	4	2	5	1	3	3	4	1	5	3	2	4	5	5	4	3	5	1	5	2	4	4	5	2	3
154	1	2015	6	19.0308	2	5	5	4	1	4	2	4	4	4	5	4	3	4	3	4	5	4	4	2	4	2	4	4	4	4	5	4	4	2	4	2	4	3	4	3	4	4	5	2	4	2	4	2	4
155	1	2015	6.8	18.1958	2	5	4	4	2	4	4	4	4	3	5	4	2	5	4	5	4	4	4	5	3	3	4	2	4	4	4	4	4	4	3	4	4	4	4	3	3	3	4	4	4	3	4	3	2
156	1	2015	7	18.089	2	5	4	5	2	4	3	5	3	3	4	3	2	5	4	4	4	4	2	3	3	3	4	2	5	4	4	2	5	3	4	4	5	4	5	3	5	2	4	2	4	2	5	2	3
157	1	2015	7.6	17.8836	2	5	4	5	2	4	2	5	2	3	5	5	1	5	4	5	5	4	3	4	3	2	5	2	4	4	3	2	5	4	2	2	5	5	4	2	5	2	5	3	5	4	5	1	4
158	1	2015	6	18.2971	1	4	2	4	2	4	3	5	2	4	5	4	1	5	4	4	4	4	3	3	3	3	4	2	4	4	5	2	5	3	3	4	4	4	4	2	4	2	4	2	3	3	4	3	2
159	1	2015	7	18.026	1	4	3	5	2	3	3	3	3	4	5	4	2	4	3	4	3	5	3	1	3	2	5	3	4	3	4	3	5	4	3	3	4	4	3	1	4	3	5	2	4	2	5	4	3
160	1	2015	6.6	18.7817	1	3	2	4	1	4	2	5	4	5	4	3	1	5	4	4	3	4	1	4	4	3	5	4	5	5	3	2	4	2	1	4	5	5	4	5	5	2	3	2	4	5	5	5	2
161	1	2015	6.6	18.3847	1	3	3	4	2	4	5	4	2	3	4	3	1	5	4	4	3	4	2	4	4	3	4	2	4	4	4	2	4	3	2	4	4	4	4	3	3	2	4	3	4	3	4	4	3
162	1	2015	7.6	19.5318	2	2	2	5	5	4	4	5	2	4	4	1	1	4	4	5	2	4	1	5	2	4	2	1	4	3	3	3	5	4	3	3	5	5	5	3	3	2	4	2	4	3	4	1	3
163	1	2015	6.8	18.5736	2	4	2	5	2	4	3	4	2	4	5	5	1	5	4	4	4	4	4	3	3	2	4	1	5	4	4	2	4	3	.	4	4	5	4	4	4	2	4	3	4	2	4	4	3
164	1	2015	5.8	18.987	2	5	4	4	1	5	2	4	4	4	5	5	2	4	2	5	4	4	2	2	5	2	4	1	5	5	5	2	5	2	4	3	4	4	5	3	4	1	4	2	5	2	5	2	3
165	1	2015	7	18.1164	1	4	3	4	2	5	2	5	3	2	5	3	2	5	4	4	4	4	2	4	4	3	4	4	4	4	4	2	4	4	3	3	5	5	3	2	5	4	4	3	5	4	4	3	3
166	1	2015	6	18.5599	2	5	3	5	1	4	1	5	4	4	5	5	1	5	3	4	5	5	2	2	3	2	5	3	4	4	5	2	5	2	3	2	5	5	5	3	5	2	5	2	5	2	4	3	2
167	1	2015	6.8	18.9322	2	5	3	3	1	3	1	4	3	2	5	5	2	4	3	4	5	4	2	3	2	1	4	2	4	3	5	1	5	3	2	2	4	4	3	4	5	3	4	3	4	4	5	3	3
168	1	2015	7.2	18.0561	2	5	4	5	1	4	2	3	3	3	5	5	2	4	3	4	5	4	2	4	3	2	5	1	4	3	4	2	5	3	2	2	4	3	4	2	5	2	5	2	4	3	5	2	2
169	1	2015	6	18.8364	2	5	3	5	1	5	3	4	2	5	5	4	1	4	4	4	4	5	2	3	2	2	5	2	5	5	5	4	4	3	1	3	4	5	5	1	3	2	3	2	4	5	5	3	1
170	1	2015	7.8	18.141	1	4	4	4	2	2	3	3	5	4	4	4	1	5	4	4	4	5	5	2	3	2	4	2	4	3	4	3	3	4	2	2	4	3	4	4	4	4	3	4	4	5	4	3	3
171	1	2015	6.6	18.2943	2	4	3	4	2	3	2	4	2	2	5	4	1	4	4	5	4	5	4	4	2	2	4	3	3	4	4	2	4	3	4	4	4	3	3	2	4	1	4	3	4	1	3	1	4
172	1	2015	6.8	18.3655	1	4	4	3	2	4	3	4	4	3	4	4	2	3	4	4	4	3	4	3	4	3	4	4	3	4	4	4	3	3	3	4	4	3	3	3	4	2	3	3	4	3	4	2	3
173	1	2015	7.6	18.7214	2	3	2	5	2	4	2	4	3	3	5	4	2	5	4	4	3	4	2	4	3	4	4	2	3	4	4	2	4	3	.	4	5	5	3	3	3	2	4	4	4	2	4	2	2
174	1	2015	7.3	26.5133	2	4	2	5	1	4	4	4	4	3	5	4	1	4	3	5	4	5	2	3	2	2	5	3	4	5	4	1	5	3	5	3	4	2	4	1	5	2	5	2	5	1	3	4	3
175	1	2015	6.2	22.1739	2	5	2	5	2	3	4	5	5	3	5	4	1	5	4	5	4	5	2	5	5	3	5	3	5	5	5	1	5	3	1	4	5	4	5	4	5	2	5	5	4	5	5	5	1
176	1	2015	7	18.4285	2	4	3	4	1	3	3	4	4	4	4	4	1	4	3	4	5	5	2	3	2	2	4	2	4	4	4	2	4	4	3	3	4	4	3	3	4	2	5	3	4	2	5	2	4
177	1	2015	7.6	18.527	2	5	3	5	2	4	3	4	2	4	5	4	1	4	4	5	3	2	1	3	3	2	4	2	4	4	4	2	5	3	3	2	4	4	3	1	4	2	4	2	4	4	3	2	2
178	1	2015	7	18.8939	1	4	4	4	2	4	3	4	4	4	4	4	2	3	3	4	5	.	3	2	3	2	3	3	4	4	4	3	4	3	2	4	4	4	4	4	5	3	4	2	4	4	4	4	1
179	1	2015	7	18.4257	2	4	4	5	2	3	3	4	3	4	5	5	3	4	4	4	5	4	2	3	2	2	4	3	2	3	5	2	5	3	1	4	4	4	3	3	4	3	4	3	3	1	3	3	1
180	1	2015	6.6	19.4223	1	3	1	4	2	4	4	4	4	5	5	4	1	3	2	5	3	5	4	1	4	3	4	4	4	5	4	1	4	3	5	4	5	5	5	1	4	2	2	2	4	2	4	4	4
181	1	2015	7.8	18.5544	2	5	4	4	2	4	2	5	4	3	5	4	2	4	3	4	4	4	3	2	3	2	4	2	4	4	5	2	5	3	4	2	4	4	4	3	5	3	4	3	4	3	4	3	2
182	1	2015	6.8	21.8261	2	5	2	4	2	5	2	5	5	3	4	5	1	5	4	4	5	2	1	5	5	1	5	1	2	.	5	1	4	4	1	1	5	5	3	3	5	1	4	3	2	5	5	1	1
183	1	2015	6.6	18.1574	2	5	2	5	1	5	2	5	1	4	5	5	1	5	4	4	4	5	2	3	4	2	5	1	4	4	4	1	5	2	5	3	5	4	4	3	5	1	4	4	5	1	5	2	5
184	1	2015	7.4	19.3429	1	3	2	4	2	4	3	5	3	4	4	4	1	4	3	4	4	5	1	2	3	4	5	1	5	4	4	5	4	2	4	5	5	4	4	2	4	3	4	3	4	3	3	2	2
185	1	2015	7.4	18.6201	1	4	2	4	2	4	3	4	3	2	5	4	2	4	4	4	4	5	2	4	5	3	5	2	4	4	4	2	5	4	4	4	4	4	3	2	5	2	4	4	5	3	5	2	3
186	1	2015	7.2	17.6372	2	4	4	4	4	4	4	4	2	2	4	2	2	4	4	4	4	2	2	4	4	2	2	2	2	4	2	2	2	2	4	4	4	2	2	2	4	2	4	4	4	2	4	2	4
187	1	2015	6.6	18.486	2	4	3	5	2	3	2	4	3	3	4	4	2	5	4	4	5	4	2	3	3	2	4	2	4	4	4	2	5	3	3	4	5	4	4	2	4	2	5	4	4	3	4	2	3
188	1	2015	.	24.0411	2	4	3	4	2	3	2	4	5	4	3	4	1	5	4	2	3	5	4	2	3	2	4	3	4	2	5	3	5	3	2	2	4	3	2	2	5	3	5	2	4	5	5	5	1
189	1	2015	6.8	18.4832	2	4	4	4	1	4	3	4	4	4	5	5	3	.	3	4	4	4	3	3	4	1	4	1	4	4	4	4	4	4	3	3	5	5	5	3	5	1	5	3	5	4	5	4	2
190	1	2015	6.4	19.1211	1	4	3	4	1	3	2	4	1	5	5	5	1	5	2	4	4	3	1	2	3	3	3	1	2	4	4	3	5	2	2	2	4	4	5	2	4	2	5	1	4	4	4	1	2
191	1	2015	6.6	17.7769	2	5	2	5	2	4	1	5	3	4	5	5	2	5	4	5	5	4	1	3	2	2	5	2	3	4	5	2	5	3	1	2	5	5	4	3	5	2	5	2	5	4	5	1	1
192	1	2015	6.2	18.0999	1	4	3	4	2	3	3	4	3	4	4	3	2	3	4	4	3	4	3	3	4	3	4	4	4	3	4	3	4	3	3	4	4	3	4	2	4	2	3	3	3	3	4	4	3
193	1	2015	7	18.0205	2	4	4	5	2	3	2	5	2	3	5	5	1	5	4	4	5	5	2	5	3	3	5	2	4	4	5	2	5	3	2	4	4	5	3	3	5	2	5	4	5	3	5	1	2
194	1	2015	6.4	18.8611	2	5	4	3	1	4	2	5	4	5	5	4	1	4	2	5	4	4	4	1	4	1	5	4	5	5	4	2	4	4	1	2	5	4	5	2	4	1	4	2	5	5	5	4	1
195	1	2015	6	22.2669	2	4	2	5	2	4	3	5	3	4	5	4	2	4	3	3	4	4	4	3	3	3	4	2	5	5	5	2	5	2	3	3	3	4	5	.	3	2	5	2	5	3	5	2	3
196	1	2015	5.8	20.5585	1	5	4	4	2	4	2	5	4	5	5	5	2	4	3	5	5	5	2	3	5	1	5	2	4	4	4	2	4	2	2	3	5	5	4	3	5	4	5	3	4	2	4	3	4
197	2	2012	6.6	20.03	1	4	3	3	2	4	4	5	4	3	4	1	3	4	5	5	3	5	4	3	4	1	4	5	4	4	4	4	3	4	1	3	4	4	4	1	3	4	3	2	4	4	3	5	3
198	2	2012	7	18.44	2	5	2	4	1	3	1	4	4	4	5	4	2	4	2	4	3	4	2	2	2	1	4	3	4	4	4	2	5	4	3	2	4	4	4	2	4	2	4	2	3	3	4	2	3
199	2	2012	6	18.57	2	3	3	4	2	3	3	4	2	3	4	3	2	5	3	4	3	4	2	2	2	3	4	2	3	3	4	2	4	2	3	3	4	4	3	3	4	2	4	3	3	3	3	2	2
200	2	2012	.	18.63	2	4	3	4	2	3	3	4	3	4	5	5	2	5	3	5	3	4	1	2	4	3	4	2	4	3	4	2	4	2	5	4	4	4	4	4	4	2	4	3	4	1	4	2	5
201	2	2012	.	19.2	2	4	3	4	2	4	3	4	3	4	4	4	2	4	4	4	4	3	1	2	3	3	3	1	5	4	4	3	5	2	4	4	5	4	4	3	4	2	5	3	4	2	3	2	3
202	2	2012	7	18.15	2	3	2	4	1	2	4	3	2	3	3	2	1	4	4	3	3	5	1	3	3	3	4	3	4	2	4	2	4	2	1	4	3	4	4	4	2	3	4	3	2	5	3	2	2
203	2	2012	6.6	18.63	2	4	3	3	2	4	3	4	4	3	5	3	1	4	5	5	3	4	3	3	2	2	2	3	3	4	4	4	5	4	1	5	4	2	3	2	4	3	4	4	5	5	3	4	4
204	2	2012	6.2	18.43	1	3	2	4	2	3	4	5	2	3	4	4	1	4	2	3	4	4	2	4	3	4	3	1	4	3	3	1	4	2	3	4	5	4	3	2	4	1	4	3	3	4	4	2	2
205	2	2012	6.6	17.71	2	4	4	4	1	3	3	4	4	5	5	5	2	4	3	3	4	5	3	4	5	2	5	1	4	4	2	2	4	3	1	4	4	4	5	1	4	3	5	4	4	4	5	4	2
206	2	2012	7	18.22	2	4	4	4	4	4	3	5	4	3	4	4	2	4	4	5	4	4	4	5	5	3	4	3	3	4	4	3	4	3	4	4	4	4	4	4	5	1	4	4	5	2	4	4	2
207	2	2012	.	.	2	5	3	4	1	4	2	4	4	3	4	5	2	4	4	3	4	4	3	4	4	2	4	3	3	4	3	2	4	2	3	2	4	3	3	2	5	3	4	4	3	4	4	4	2
208	2	2012	7.2	18.8	2	3	4	3	2	3	4	4	4	3	4	4	2	4	4	4	3	3	3	3	4	4	4	4	3	4	4	4	4	3	2	4	4	3	3	2	4	2	4	2	3	3	4	4	3
209	2	2012	7.8	17.93	2	4	4	4	2	3	3	4	2	2	5	4	2	4	4	4	4	4	4	3	2	2	4	2	3	4	4	2	4	2	2	3	4	4	3	2	4	2	4	4	4	5	4	2	2
210	2	2012	7.4	18.63	2	5	3	4	1	5	2	4	3	5	5	5	1	5	3	5	5	4	2	4	5	1	4	2	5	5	4	2	4	3	3	3	4	4	4	4	5	1	5	3	5	3	4	2	3
211	2	2012	6.5	18.9	2	4	1	4	2	3	2	5	2	3	5	5	1	4	3	4	4	5	2	2	3	2	3	2	3	4	2	2	5	2	3	3	5	4	4	4	4	2	4	3	4	4	3	2	2
212	2	2012	7.2	17.38	2	4	3	4	2	4	3	4	2	4	4	4	2	4	3	5	3	3	1	3	4	3	3	1	3	4	4	2	5	2	4	4	4	5	4	3	4	1	4	2	4	1	5	4	4
213	2	2012	7.6	17.95	2	4	2	5	2	3	3	5	3	3	5	4	1	5	3	4	4	4	2	3	3	2	5	2	4	4	3	1	5	3	2	2	5	3	3	2	5	2	5	2	3	4	4	2	2
214	2	2012	.	18.31	1	5	4	4	1	4	2	3	4	4	4	4	3	4	3	3	4	4	3	2	3	1	4	4	4	4	4	2	4	3	4	1	4	4	4	2	4	4	4	2	3	3	4	3	2
215	2	2012	7.5	20.88	1	3	4	3	2	4	3	4	4	4	5	4	4	4	3	4	4	5	4	2	4	3	3	4	4	4	3	3	4	3	4	3	3	3	3	1	3	3	4	2	4	2	3	2	2
216	2	2012	7.2	17.18	2	4	3	4	2	4	2	4	4	3	5	4	1	4	3	4	3	3	3	3	4	2	3	4	4	4	4	2	5	2	4	2	3	3	4	2	4	2	5	3	4	1	4	2	4
217	2	2012	7.6	18.83	1	4	3	3	2	3	2	4	4	3	4	3	2	4	4	3	3	4	2	3	2	3	4	3	3	3	3	3	3	3	2	3	3	2	4	3	3	2	4	2	3	3	4	2	4
218	2	2012	6.8	18.3	2	4	3	5	2	4	2	4	3	3	4	4	1	5	3	5	5	3	1	4	3	2	4	2	3	4	4	1	5	2	3	3	5	5	3	1	4	1	4	3	5	2	4	2	3
219	2	2012	7.2	18.15	2	3	2	4	2	3	4	4	4	4	3	3	2	4	3	5	3	4	2	4	5	4	4	2	4	4	4	3	4	4	4	4	4	3	4	4	3	2	4	3	5	2	3	4	4
220	2	2012	6.8	17.3	2	5	3	4	3	4	3	3	2	1	4	3	4	4	5	4	4	3	1	5	4	2	4	2	2	4	4	1	3	4	3	4	3	3	2	3	4	4	4	4	4	3	2	3	3
221	2	2012	.	18.19	2	4	4	4	2	4	2	5	3	3	4	4	3	5	4	4	4	4	2	3	3	2	3	1	3	3	5	3	4	4	1	4	4	3	4	1	4	4	4	3	3	3	4	4	1
222	2	2012	8	18.69	2	3	2	4	2	2	3	4	2	4	4	3	2	4	3	3	3	4	2	2	1	1	4	1	4	3	4	1	4	2	2	2	4	4	4	3	4	1	5	3	3	4	4	2	3
223	2	2012	7.4	18.54	2	4	3	4	1	4	3	4	5	3	5	5	1	4	3	5	4	4	5	4	5	2	4	3	3	4	4	2	4	1	1	4	4	3	3	1	5	1	3	3	5	4	3	5	4
224	2	2012	7.6	18.68	2	5	2	4	1	4	1	4	4	4	5	4	1	5	4	4	4	4	1	2	2	1	4	1	4	4	5	2	4	3	3	2	4	4	4	2	4	2	4	3	4	1	4	2	5
225	2	2012	7	18.33	1	3	2	4	1	4	4	3	4	4	4	4	1	4	3	3	3	3	2	2	4	4	4	4	5	4	4	3	3	4	2	4	4	4	4	3	3	1	4	2	4	5	4	4	2
226	2	2012	6	17.93	2	5	3	5	3	2	3	4	3	2	4	4	1	4	4	3	4	5	3	4	5	2	4	3	3	3	4	2	4	4	3	4	4	4	3	4	4	2	2	4	3	4	4	3	2
227	2	2012	6.6	18.12	2	3	2	5	2	3	2	5	1	4	5	4	1	5	4	3	3	4	1	4	1	3	4	1	4	3	4	1	5	2	1	4	3	5	4	2	4	1	4	3	3	4	4	1	2
228	2	2012	6.4	17.71	2	5	4	4	2	4	3	5	3	3	5	4	2	5	4	4	4	5	2	4	2	1	4	2	4	4	5	2	5	4	3	3	5	4	2	5	5	2	4	4	4	4	5	2	3
229	2	2012	6.2	19.5	1	5	3	4	1	2	2	4	4	5	4	4	1	5	2	4	4	5	3	2	3	1	4	3	5	4	4	1	4	3	3	1	4	4	4	2	5	3	4	1	4	2	5	3	3
230	2	2012	6.6	18.1	2	3	2	4	2	2	4	4	3	2	4	4	1	4	4	3	3	4	2	4	3	2	4	2	3	3	4	2	3	2	2	4	4	3	3	4	4	2	3	4	2	4	4	3	1
231	2	2012	6	18.14	2	4	3	4	2	3	2	4	4	4	5	4	3	4	3	4	4	5	3	3	3	1	4	3	4	3	4	2	3	3	4	4	5	4	3	4	5	4	3	3	3	3	4	3	3
232	2	2012	7.4	18.22	2	5	3	4	2	3	2	4	4	3	5	4	1	4	4	3	4	4	4	4	4	2	4	3	3	4	4	1	4	2	5	2	4	4	4	3	4	1	4	4	3	1	5	3	2
233	2	2012	6.6	18.49	1	4	4	4	2	3	2	4	4	4	5	4	2	4	4	4	3	3	4	2	2	2	4	2	4	4	5	2	4	4	2	2	4	4	4	2	4	4	4	2	4	5	4	5	1
234	2	2012	6.2	17.99	2	3	2	4	2	2	4	4	2	3	4	2	1	4	4	4	4	4	1	4	1	3	4	2	3	3	4	2	4	3	2	4	4	2	3	2	4	1	5	4	3	2	4	4	2
235	2	2012	7.4	18.21	2	4	3	4	2	3	4	4	3	4	4	3	1	5	3	3	2	4	3	3	2	3	4	2	5	4	4	3	4	3	1	5	4	4	4	4	4	2	3	3	4	4	4	2	2
236	2	2012	.	18.63	2	2	3	4	1	4	3	4	2	4	4	4	1	4	3	4	3	4	2	2	3	4	4	3	4	4	4	3	4	4	2	4	4	4	4	3	3	2	4	2	4	3	4	3	3
237	2	2012	6.8	18.27	2	4	3	4	2	3	4	4	4	4	3	4	2	4	4	3	4	4	1	4	3	3	4	2	2	3	2	2	4	3	2	4	4	3	4	2	4	2	4	4	4	4	4	3	2
238	2	2012	6.8	18.23	1	4	2	4	2	4	.	4	2	5	4	5	1	4	2	4	4	4	3	2	2	3	4	2	5	4	5	3	4	4	3	2	4	4	3	2	4	3	4	1	4	3	4	2	3
239	2	2012	6.4	17.86	1	4	4	4	1	5	4	4	3	5	5	5	1	4	3	5	5	4	2	3	5	2	4	3	5	4	3	2	4	2	1	3	5	2	5	1	5	1	4	3	4	4	5	3	4
240	2	2012	7	20.06	1	4	4	4	3	4	4	4	4	5	5	4	2	5	4	4	3	5	4	4	5	3	4	3	5	5	4	2	3	3	5	4	4	4	5	1	4	2	4	4	5	1	4	5	4
241	2	2012	7.2	17.98	2	4	3	4	1	4	2	4	4	5	5	5	1	4	2	4	5	4	3	2	5	2	4	1	5	4	4	1	4	2	3	4	5	4	4	3	5	2	4	1	4	3	5	2	2
242	2	2012	7.4	18.1	2	4	3	4	2	4	1	4	4	3	5	3	2	4	4	4	4	3	2	4	3	2	5	3	1	4	4	2	4	2	3	2	4	4	3	2	4	4	4	4	3	3	3	5	2
243	2	2012	6.8	18.46	2	4	2	4	1	4	3	4	2	4	4	4	1	5	3	3	4	4	2	2	3	3	4	1	4	3	3	2	4	2	3	3	5	4	4	2	4	1	4	2	3	3	4	2	3
244	2	2012	6.8	18.37	2	4	3	4	2	3	3	4	2	3	4	3	1	4	4	3	3	4	2	4	2	2	4	1	3	2	4	1	4	3	1	4	4	3	3	3	4	2	4	4	3	4	4	3	4
245	2	2012	6.6	18.35	2	4	3	3	1	3	2	3	2	3	3	4	2	4	3	3	5	4	2	3	3	2	4	2	4	3	4	3	4	3	2	2	4	3	3	3	4	2	4	3	2	3	4	3	3
246	2	2012	6.4	18.14	1	2	4	4	3	3	2	4	2	3	4	3	2	3	2	4	2	3	2	2	2	4	4	2	5	3	2	3	4	3	2	4	3	3	4	3	2	1	4	2	4	4	3	4	3
247	2	2012	6.8	18.45	2	4	4	4	2	4	2	4	1	3	4	4	3	4	4	4	4	5	4	4	5	2	5	3	4	4	4	2	4	4	4	3	4	3	4	3	4	2	4	4	4	2	4	2	4
248	2	2012	7.6	18.51	2	2	2	4	2	4	3	5	1	3	5	3	2	5	4	4	3	4	2	3	4	3	3	2	4	4	3	1	5	1	2	4	4	4	4	1	4	1	4	3	4	4	5	2	2
249	2	2012	.	18.43	1	4	2	4	2	4	3	4	4	4	4	4	1	4	2	4	4	4	3	3	4	3	4	3	4	4	4	2	4	4	3	4	4	4	4	3	4	3	4	2	5	3	4	4	3
250	2	2012	.	18.6	2	3	3	4	3	4	3	4	3	2	4	2	1	4	4	4	3	5	1	3	4	4	4	2	3	4	3	1	4	2	5	4	5	3	3	3	4	1	3	3	4	1	3	5	5
251	2	2012	7	17.92	2	4	2	4	2	3	3	4	4	2	4	4	2	4	5	4	4	5	4	5	4	3	4	3	3	4	2	2	4	3	2	5	4	4	2	3	4	2	4	5	3	4	5	4	2
252	2	2012	7.4	17.57	1	5	3	3	1	4	3	5	4	4	5	5	1	4	3	3	5	5	4	3	5	2	5	4	4	5	5	2	4	3	4	2	5	4	3	4	5	3	4	3	5	1	4	3	3
253	2	2012	6.2	18.55	2	4	4	4	3	4	2	4	3	4	5	5	2	5	4	4	4	3	2	3	5	1	5	2	3	4	5	3	5	4	5	3	5	3	4	2	5	3	4	4	5	2	4	4	4
254	2	2012	.	17.87	2	3	1	4	2	3	2	4	3	3	4	4	1	4	3	5	3	4	3	5	3	3	5	4	3	2	4	2	4	2	4	3	4	4	4	2	4	1	3	3	3	2	3	3	3
255	2	2012	7.8	18.07	1	4	3	4	1	4	2	5	2	3	4	5	1	4	3	4	5	4	3	2	3	2	4	4	1	3	3	1	3	2	1	3	5	4	4	3	4	2	3	2	4	5	5	3	1
256	2	2012	6.4	18.19	2	5	3	4	2	5	2	4	4	2	4	4	2	4	4	4	5	4	3	4	5	1	5	4	2	4	4	1	3	4	4	2	4	4	2	2	5	1	4	3	4	2	5	3	4
257	2	2012	7.8	18.6	2	2	2	5	3	4	4	5	2	3	5	3	1	5	4	4	3	4	1	4	2	4	4	2	3	4	3	1	5	3	4	4	4	5	2	3	3	1	5	4	4	3	4	2	3
258	2	2012	.	18.03	2	3	3	4	2	4	3	4	4	4	4	3	1	4	3	5	3	3	2	4	3	2	4	3	3	3	3	2	4	4	2	4	4	4	3	3	4	3	3	2	4	4	3	3	2
259	2	2012	7.5	19.01	2	4	2	5	3	1	3	4	2	2	4	4	2	4	4	3	4	4	2	3	3	2	4	1	3	2	4	1	4	3	1	2	4	3	2	2	4	2	4	4	3	4	3	2	2
260	2	2012	7.2	19.49	1	4	3	4	2	4	2	3	.	5	5	4	2	3	1	5	3	4	4	1	5	2	4	4	5	5	5	2	3	4	4	2	4	3	5	1	4	3	3	1	5	2	3	5	4
261	2	2012	7	18.6	2	4	4	4	2	2	2	4	3	4	4	4	3	4	4	3	3	4	2	4	4	2	3	2	3	4	5	3	3	4	3	2	3	4	4	2	4	3	3	4	3	4	4	5	2
262	2	2012	6.8	18.49	2	4	3	2	2	5	3	4	5	2	5	4	1	4	5	3	4	5	5	5	4	3	4	5	3	2	2	1	1	3	1	4	4	4	3	2	3	4	4	4	4	5	4	5	2
263	2	2012	6	18.81	2	5	3	4	1	5	1	5	2	5	5	5	1	5	4	5	5	5	2	4	4	1	4	2	5	5	5	1	5	3	4	1	5	5	5	3	5	1	5	4	5	2	5	3	5
264	2	2012	6.6	18.5	2	5	4	4	2	3	2	3	4	3	3	3	1	5	3	5	3	3	2	3	2	2	4	4	4	3	5	5	3	3	2	2	4	4	3	2	3	4	4	5	4	4	4	5	2
265	2	2012	7.2	18.54	1	3	2	4	2	4	4	4	4	5	4	2	1	4	2	4	2	5	4	1	4	4	5	4	5	4	3	2	4	1	2	4	5	2	5	2	4	2	2	1	4	4	4	4	2
266	2	2012	6.8	18.48	2	4	2	5	4	5	3	4	3	3	5	4	1	4	4	4	5	4	2	5	5	3	4	2	3	4	3	1	4	2	5	4	5	4	4	2	4	1	4	5	4	1	5	3	5
267	2	2012	7.6	18.45	2	4	4	5	2	4	3	5	2	4	5	4	3	5	3	4	4	4	1	4	5	3	4	1	4	5	5	3	4	2	5	4	4	4	4	2	4	2	5	2	4	1	3	2	5
268	2	2012	.	18.63	2	3	2	3	1	4	2	3	4	4	5	4	1	4	2	5	4	4	3	2	5	2	4	2	3	4	3	2	4	3	5	3	4	5	4	3	4	2	4	2	4	2	4	3	2
269	2	2012	6.2	18.61	2	4	3	4	3	4	3	4	3	3	4	4	2	4	3	4	3	4	2	3	2	2	4	2	3	3	4	2	4	2	4	2	4	4	4	2	4	2	4	2	3	2	4	2	2
270	2	2012	7.2	18.72	2	5	4	4	1	4	2	5	5	5	5	5	1	4	3	4	5	5	5	1	4	1	5	4	5	4	5	1	4	3	1	4	5	4	4	3	5	2	5	4	5	5	5	5	1
271	2	2012	7	19.06	1	3	3	4	4	3	3	3	4	3	5	2	1	4	5	5	2	3	2	5	4	3	3	2	1	3	4	5	4	4	5	4	4	4	3	3	3	3	4	5	5	1	3	2	4
272	2	2012	7.2	18.44	2	4	3	4	2	4	4	4	2	5	4	4	2	5	2	5	4	4	1	4	5	2	4	1	3	4	4	1	4	2	3	4	5	4	4	2	4	1	4	3	5	2	4	1	4
273	2	2012	7	18.25	2	4	4	4	3	4	3	4	4	4	5	4	2	4	4	4	4	3	2	4	5	2	4	3	3	4	5	2	3	5	4	4	4	3	4	4	4	2	3	2	3	1	4	3	5
274	2	2012	7	18.08	1	4	4	3	2	4	2	4	5	5	4	4	1	4	3	3	4	5	4	2	3	2	4	5	5	4	4	2	5	3	2	3	5	5	4	3	2	3	3	2	3	5	4	4	1
275	2	2012	7	17.83	2	5	2	4	1	4	2	4	2	3	4	5	2	4	2	4	5	3	2	2	4	1	4	1	4	4	5	1	5	2	1	2	4	5	4	3	4	3	4	2	4	5	5	2	4
276	2	2012	6.8	18.42	2	4	2	4	3	4	3	4	4	2	5	4	2	4	4	4	4	4	5	4	4	2	4	3	2	4	3	4	3	4	3	4	4	2	3	2	5	3	4	4	4	3	3	5	3
277	2	2012	7.4	17.97	1	4	5	4	2	4	2	3	4	4	5	5	4	4	3	4	4	2	2	5	4	3	3	3	5	4	5	4	4	4	3	4	2	4	4	3	3	4	4	3	4	4	2	3	3
278	2	2012	.	18.48	2	4	3	5	2	3	3	3	2	3	3	4	2	4	3	4	3	3	3	3	2	4	4	3	4	2	4	3	4	2	3	4	4	3	4	3	3	2	4	3	4	2	4	3	3
279	2	2012	7.2	17.8	2	3	2	5	2	3	3	4	2	2	4	3	1	4	4	3	3	4	1	4	3	2	4	2	4	3	4	3	5	2	2	4	4	4	4	2	4	2	4	4	4	3	4	4	5
280	2	2012	5.8	18.6	2	4	2	3	2	3	2	4	4	3	4	3	3	4	3	3	4	4	4	3	4	2	4	4	4	3	4	2	4	3	2	3	4	4	4	3	4	3	4	2	4	4	4	3	2
281	2	2012	6.2	18.48	2	4	4	4	1	4	4	5	4	4	5	5	1	4	4	4	4	4	4	3	4	2	4	3	4	4	4	1	4	3	4	5	5	4	4	3	5	2	4	3	4	1	4	3	5
282	2	2012	7.6	18.21	2	4	3	4	1	4	2	3	4	3	4	4	1	4	4	4	4	4	5	4	4	2	4	4	4	3	4	3	3	3	4	2	4	3	4	2	4	3	4	4	4	1	4	3	5
283	2	2012	6.8	18.4	1	4	4	4	2	4	2	4	3	3	4	4	2	4	3	4	4	4	3	2	4	2	4	3	4	4	4	1	3	3	3	2	4	4	4	2	4	3	4	3	4	3	4	3	2
284	2	2013	.	20.4983	1	4	3	4	2	3	2	4	3	4	4	4	2	4	3	3	3	4	2	2	2	2	4	3	4	3	4	3	4	3	1	3	5	3	4	2	5	2	3	2	3	4	4	4	2
285	2	2013	7	19.2307	1	4	3	3	2	3	2	4	4	3	4	4	1	3	3	3	3	4	3	3	2	3	4	4	3	3	4	2	.	3	4	2	4	4	4	4	4	2	3	3	3	2	3	4	3
286	2	2012	7.8	18.25	2	4	2	5	2	4	3	4	2	2	4	4	1	4	4	4	4	4	3	4	4	2	4	2	3	4	4	2	4	2	3	3	4	2	2	3	4	1	4	4	4	3	4	2	3
287	2	2013	7.4	18.1793	2	5	4	5	1	4	2	4	4	5	5	5	2	5	4	5	5	5	2	4	2	2	5	2	4	4	5	2	5	2	1	4	4	5	5	3	5	4	5	2	4	5	5	2	1
288	2	2013	7.2	18.6119	1	4	3	4	3	1	4	4	3	4	4	4	2	4	5	4	1	4	3	4	4	1	4	5	4	3	4	2	2	2	3	5	4	4	2	4	2	4	3	5	4	3	1	5	2
289	2	2013	6.6	18.4285	2	3	2	4	2	3	4	4	2	4	4	4	2	4	3	4	4	4	2	3	2	4	4	2	4	3	4	3	4	4	3	4	4	4	3	3	4	2	4	3	4	2	4	2	2
290	2	2013	7.2	18.0698	1	4	3	4	2	4	1	4	3	4	4	4	2	4	3	4	4	4	3	4	3	2	4	4	4	3	4	2	4	2	3	2	4	3	4	2	4	2	3	3	4	5	4	3	2
291	2	2013	6.8	18.4832	1	3	2	4	2	4	4	3	3	3	4	3	2	4	2	4	2	4	5	2	4	4	4	2	4	4	5	4	4	2	4	4	2	2	4	5	3	4	3	3	4	3	4	5	5
292	2	2013	7.2	18.2396	2	5	3	4	3	4	2	5	1	2	5	4	1	5	5	5	5	4	1	5	2	2	4	1	2	4	3	1	5	3	3	2	5	4	1	3	5	2	5	5	5	4	5	2	2
293	2	2013	7.8	17.6783	1	3	2	4	2	3	3	4	4	4	4	3	1	4	3	4	3	4	2	2	3	3	4	3	4	3	4	2	4	2	2	2	4	4	4	2	3	2	3	2	4	4	4	3	2
294	2	2013	6.8	18.3628	1	4	2	3	2	3	4	4	4	4	4	3	1	4	4	4	4	5	4	3	2	3	4	4	4	3	3	3	4	2	3	4	4	3	4	3	4	1	4	3	4	4	4	3	2
295	2	2013	7	18.7981	2	4	2	4	1	3	3	4	4	.	5	5	2	4	4	3	4	4	3	5	4	2	5	2	3	3	3	2	4	3	2	3	4	2	3	4	4	3	3	4	3	4	5	.	2
296	2	2013	7	18.7105	2	3	3	4	2	4	3	4	3	4	4	4	1	4	4	4	3	4	2	4	3	3	3	2	4	4	3	3	4	4	4	3	4	4	4	4	4	2	4	3	4	2	3	3	3
297	2	2013	6.2	18.653	2	2	2	4	2	3	4	4	3	4	5	3	1	4	4	4	3	4	2	3	3	3	4	2	4	3	2	4	4	3	4	4	4	3	4	4	3	1	4	2	4	2	4	3	4
298	2	2013	6.8	17.8864	2	4	2	4	2	4	2	4	4	3	3	4	1	4	4	3	4	3	3	4	4	2	4	3	4	4	3	2	4	2	3	2	4	3	2	2	4	2	3	4	3	2	4	4	4
299	2	2013	7.2	18.5626	2	4	2	5	3	4	4	5	2	1	4	4	2	4	5	4	3	4	3	4	2	3	4	2	1	3	3	3	4	3	4	4	4	4	2	2	4	1	4	4	4	1	4	4	4
300	2	2013	7.8	17.8371	2	4	4	4	3	4	3	4	3	4	4	3	3	4	3	4	4	4	2	3	3	2	3	2	4	3	4	2	4	3	3	3	3	4	4	3	4	3	4	3	4	3	4	3	2
301	2	2013	7.2	17.9192	2	3	2	4	1	4	4	4	2	4	4	5	1	3	4	4	4	5	2	2	5	4	4	4	4	4	2	2	3	3	2	4	4	2	4	2	4	2	4	2	4	4	3	4	2
302	2	2013	7.4	18.0945	2	4	4	3	3	4	2	4	2	1	4	4	4	3	5	4	4	4	3	5	5	2	1	3	1	3	4	2	1	4	1	2	3	2	1	2	4	4	3	4	3	5	3	5	1
303	2	2013	6.9	19.8303	2	3	2	3	2	3	2	5	3	4	4	4	1	4	3	3	3	4	2	3	2	3	3	2	4	3	4	3	4	3	4	4	4	4	4	3	3	2	3	4	4	2	4	2	1
304	2	2013	.	18.1027	2	4	2	4	2	4	3	4	2	3	5	4	2	4	4	4	3	5	1	4	4	3	4	2	4	4	3	2	5	4	4	4	5	4	4	4	4	2	4	3	4	2	4	3	3
305	2	2013	7	18.3053	2	5	3	4	1	3	1	4	3	3	5	5	2	5	3	4	4	3	3	2	3	1	4	1	5	4	5	2	4	3	2	2	4	4	4	2	4	3	3	2	3	5	5	2	4
306	2	2013	6.4	19.3128	2	4	4	4	2	3	2	4	4	3	4	4	2	4	4	3	4	4	2	2	4	3	4	2	4	4	5	4	4	3	4	4	4	4	3	4	4	3	3	3	4	2	3	2	4
307	2	2013	7.6	18.1191	2	4	3	4	2	2	3	4	4	5	5	4	1	4	3	4	3	4	2	3	4	2	4	4	4	3	4	2	4	3	2	4	4	4	4	5	4	2	4	4	3	5	5	2	4
308	2	2013	7.6	18.8227	2	3	4	5	2	3	3	4	3	4	4	3	2	4	3	3	4	3	3	2	4	3	4	5	4	4	3	3	4	3	4	4	4	4	4	2	4	4	4	3	3	1	3	2	5
309	2	2013	7	18.5243	2	4	2	2	2	3	2	4	3	4	2	2	1	4	4	4	3	4	4	4	2	2	4	4	4	3	4	2	2	3	3	3	4	4	4	4	4	2	2	2	3	4	3	4	3
310	2	2013	6.4	18.4093	1	2	2	3	2	2	4	3	4	4	4	2	2	4	3	4	3	4	5	2	4	5	4	4	4	3	3	1	4	4	3	4	4	2	4	2	3	2	2	2	4	5	4	3	1
311	2	2013	6.8	18.0835	2	4	3	4	2	3	4	4	2	3	4	4	1	4	3	4	4	4	2	4	4	4	4	3	3	3	3	2	3	3	3	4	4	4	4	2	4	3	3	2	3	4	3	4	2
312	2	2013	7.2	18.6092	1	4	3	4	2	3	2	4	5	4	3	4	2	4	3	4	3	3	2	3	4	2	4	3	5	4	4	4	4	3	2	3	4	4	5	3	3	4	4	2	4	4	4	4	2
313	2	2013	7.2	18.8008	2	2	2	4	1	2	5	4	3	2	5	4	1	5	5	5	3	5	2	5	3	4	5	2	3	3	4	2	4	3	3	4	5	4	4	4	4	1	5	4	5	2	2	2	3
314	2	2013	6.6	18.4695	1	4	4	3	1	4	2	3	4	4	5	3	2	3	4	4	3	4	5	4	4	2	4	4	3	4	4	3	2	4	2	2	3	3	4	3	4	5	3	2	4	3	4	5	4
315	2	2013	7.2	17.7331	2	5	4	5	2	4	2	4	4	4	4	5	3	4	4	4	4	3	1	4	3	2	4	2	4	4	5	3	5	3	4	3	4	4	4	2	4	2	5	3	4	1	4	3	4
316	2	2013	7	18.2834	2	2	2	4	2	3	4	4	4	4	4	4	1	4	4	4	4	4	4	4	4	4	4	2	4	3	3	2	4	4	2	4	4	4	4	2	4	2	4	2	4	3	4	3	2
317	2	2013	6.33333	20.6653	2	4	3	4	1	4	3	4	1	3	4	4	1	5	3	4	4	4	1	4	3	2	4	1	2	4	4	2	5	3	3	3	4	4	2	3	4	1	4	4	3	3	3	1	3
318	2	2013	7.4	17.9685	2	5	3	4	2	4	2	4	4	3	4	3	2	4	5	4	3	4	4	4	5	2	4	3	4	4	4	3	4	4	4	4	5	3	3	1	5	2	4	3	4	3	4	2	2
319	2	2013	7	18.7132	1	4	4	4	2	3	3	4	3	4	4	4	2	4	4	3	3	4	3	3	2	3	4	3	4	3	4	2	4	3	2	4	4	3	4	3	4	3	4	2	3	4	4	3	1
320	2	2013	7	19.3128	1	4	4	3	2	4	2	4	4	4	5	4	2	4	2	4	4	3	4	2	4	2	4	4	4	4	4	3	4	4	3	2	4	3	4	3	4	3	3	2	4	3	4	3	4
321	2	2013	7.6	18.0452	1	4	3	4	1	3	2	4	4	4	5	4	1	4	5	3	4	5	4	2	3	3	4	4	5	3	4	2	5	2	1	3	4	4	4	4	5	2	4	4	4	5	3	2	1
322	2	2013	7.2	17.6893	1	4	2	4	1	2	2	4	2	4	5	4	1	3	4	5	3	4	3	4	2	2	4	3	5	4	3	4	5	3	3	3	4	2	5	3	4	2	5	2	4	5	4	2	2
323	2	2013	7.6	18.1191	1	3	3	4	1	2	4	4	4	3	4	3	1	4	4	4	4	4	3	4	1	2	4	2	4	3	4	3	5	1	1	4	4	3	3	4	4	1	5	4	2	5	4	2	2
324	2	2013	6.2	18.1821	2	4	4	4	2	4	2	4	4	2	4	4	2	4	4	4	4	3	2	2	2	2	2	3	4	4	4	4	4	2	2	3	3	2	3	3	4	2	3	2	3	4	4	2	2
325	2	2013	7.4	18.4942	1	4	4	5	2	3	3	5	2	4	5	5	1	4	4	5	4	4	3	2	3	4	2	4	5	4	4	2	4	2	4	4	4	4	4	3	4	2	5	2	4	4	5	5	4
326	2	2013	6.8	20.2984	2	2	2	5	1	3	4	5	2	3	5	2	1	5	4	5	2	4	2	5	5	4	5	1	4	3	3	2	5	1	4	5	5	4	5	3	3	1	5	4	5	2	4	4	4
327	2	2013	6.8	17.6482	2	3	3	3	2	3	3	4	3	4	4	4	2	4	3	3	3	4	4	3	3	2	4	3	3	3	4	3	4	3	3	3	4	3	4	3	4	2	3	2	3	4	4	4	2
328	2	2013	7	18.6776	2	3	1	5	3	2	4	4	2	1	4	4	1	5	4	4	3	4	1	5	3	3	4	1	2	3	2	2	5	3	3	5	5	4	1	4	4	2	4	5	4	3	4	2	1
329	2	2013	7	18.5106	1	4	4	2	3	2	3	3	3	4	4	2	2	4	4	3	4	4	4	3	2	2	4	3	4	3	4	3	3	3	3	2	4	4	3	4	5	3	3	2	4	4	5	3	2
330	2	2013	7	18.2478	1	4	3	3	1	2	2	4	2	4	4	4	2	4	2	3	4	4	2	2	4	1	4	3	4	3	5	1	4	4	3	1	4	4	4	5	4	3	4	2	3	4	3	4	2
331	2	2013	7.2	18.5243	2	4	2	4	2	4	3	4	1	2	3	4	1	5	5	4	4	5	1	4	3	3	4	2	4	3	4	3	5	2	2	4	4	4	3	4	4	1	5	5	3	4	.	2	2
332	2	2013	6.4	18.3354	2	2	4	4	2	2	4	4	3	3	5	4	1	5	4	4	3	4	2	3	2	4	4	3	4	4	3	3	5	4	3	4	5	4	5	3	3	2	5	4	3	3	4	3	1
333	2	2013	6.8	17.295	1	4	3	4	2	3	2	4	3	4	4	5	1	4	3	4	4	4	2	2	4	2	4	2	5	4	4	2	4	2	3	2	4	4	4	3	4	2	4	3	4	4	4	3	2
334	2	2013	6.6	18.5654	2	4	4	4	2	5	3	5	3	4	5	5	1	5	3	5	4	5	3	1	5	3	4	2	5	5	5	2	4	3	3	3	5	5	5	3	4	2	3	1	5	3	4	2	3
335	2	2013	6.6	18.0643	2	2	2	3	2	3	4	4	3	4	4	4	2	4	4	3	4	4	3	4	2	4	4	4	3	2	3	3	3	4	3	4	4	4	4	4	4	2	4	5	3	5	4	4	1
336	2	2013	6.2	18.5462	2	3	2	3	1	4	4	4	4	3	4	5	1	4	4	4	4	5	4	3	4	3	3	2	3	3	3	3	4	3	2	3	4	3	4	4	3	4	3	4	4	5	4	5	1
337	2	2013	6.8	18.8775	2	5	2	4	1	4	2	4	2	4	4	4	1	4	4	4	4	4	2	3	4	1	4	2	3	4	3	1	4	1	3	2	4	4	3	3	5	1	4	3	4	4	4	2	3
338	2	2013	7.4	18.5572	1	4	1	5	2	2	3	5	3	1	4	4	2	5	5	4	4	4	2	4	1	3	4	2	2	2	2	2	5	4	2	4	4	4	2	2	5	2	4	4	4	5	5	2	3
339	2	2013	6.4	18.0698	1	4	4	4	2	3	2	4	4	2	4	4	1	4	4	4	4	5	4	2	4	2	4	4	4	3	4	2	4	4	4	4	4	4	4	2	4	2	3	4	4	2	4	4	1
340	2	2013	7.4	17.0157	2	4	2	3	2	3	4	5	4	4	5	4	1	5	4	4	4	5	4	4	3	3	4	4	3	4	3	2	4	3	2	4	4	4	4	3	5	1	4	4	3	4	5	2	4
341	2	2013	7	18.5407	2	4	2	5	2	4	4	4	2	2	4	4	2	4	4	3	3	4	2	4	2	3	4	2	3	4	4	2	4	4	3	4	4	4	4	2	4	2	4	4	4	4	4	3	3
342	2	2013	7.6	18.4613	2	5	4	5	2	4	2	4	2	3	5	5	2	4	3	4	5	4	1	3	4	2	4	2	3	4	4	1	5	2	3	3	4	5	3	3	5	2	5	3	4	3	5	2	2
343	2	2013	7.6	18.3107	2	3	2	4	2	4	4	4	2	3	4	4	2	4	4	4	3	3	3	3	3	2	4	3	3	4	2	2	4	3	3	4	4	4	2	2	3	2	3	4	4	4	4	3	4
344	2	2013	7.2	18.7351	2	3	3	4	3	2	4	4	2	3	4	3	1	5	4	4	3	4	2	4	3	4	4	3	3	2	3	2	4	3	1	4	4	4	3	3	4	3	4	4	3	5	4	3	1
345	2	2013	7.4	18.6968	2	4	3	5	2	3	4	4	4	3	4	4	1	5	4	3	3	4	2	2	2	4	4	1	3	3	4	2	4	2	1	4	4	4	3	3	4	2	4	2	3	5	4	1	3
346	2	2013	7.6	18.0534	2	2	4	4	4	3	4	3	3	2	4	3	2	4	4	5	3	4	2	4	5	5	4	4	2	4	1	3	4	3	1	5	4	3	4	4	2	2	2	5	4	5	2	4	1
347	2	2013	7.6	17.9439	1	4	4	4	2	3	1	4	5	5	4	5	1	4	2	4	4	4	5	1	1	2	5	2	5	3	4	3	2	2	1	1	4	5	4	2	5	3	3	2	2	5	5	5	2
348	2	2013	6.8	18.7023	2	5	3	4	1	3	2	4	3	1	1	1	1	4	3	4	3	4	3	2	2	2	3	2	4	4	4	2	3	2	3	2	4	4	4	2	4	2	4	3	3	3	4	4	3
349	2	2013	6.4	19.6304	1	2	4	3	3	4	4	4	4	4	4	2	2	4	4	3	2	4	2	2	4	4	4	2	4	4	4	3	4	4	3	4	4	4	4	2	4	4	3	2	4	4	2	4	3
350	2	2013	6.6	18.423	1	3	3	4	1	3	3	5	2	5	5	5	1	5	2	4	4	5	2	1	2	3	4	2	4	4	3	1	4	1	4	4	5	3	5	2	4	1	5	3	3	2	4	3	3
351	2	2013	6.6	17.9576	1	4	2	4	1	4	2	4	5	4	5	4	2	4	3	4	4	4	3	2	4	2	3	3	4	4	4	2	4	3	3	3	4	3	3	2	4	4	1	2	4	4	4	5	2
352	2	2013	7.2	18.2012	1	4	2	4	1	3	3	4	2	4	4	4	1	4	4	4	3	4	2	2	3	4	4	2	4	4	4	2	4	2	3	3	4	4	4	3	4	2	4	2	4	3	4	4	2
353	2	2013	7.6	18.2423	2	3	3	4	3	4	4	4	4	3	5	4	2	4	4	4	3	5	2	3	4	3	4	2	3	4	4	2	4	2	4	4	4	4	4	3	4	2	4	3	4	2	5	2	3
354	2	2013	7.4	17.7194	2	4	3	4	2	3	4	4	3	4	4	4	1	4	3	4	3	4	2	3	3	4	4	2	4	3	4	4	4	3	4	4	4	4	4	3	4	1	4	2	3	2	4	2	2
355	2	2013	7.6	18.7132	2	2	3	4	3	3	4	4	3	3	4	4	1	4	4	5	3	4	3	4	4	5	5	3	2	3	3	2	5	4	4	5	4	4	4	4	4	2	4	4	4	3	3	4	2
356	2	2013	7	18.1355	2	2	2	3	3	4	3	4	4	3	4	3	1	5	4	5	4	2	4	3	4	4	3	5	3	4	4	2	3	3	5	4	4	4	3	3	4	2	3	3	5	1	3	4	5
357	2	2013	7.6	18.6119	2	4	3	5	3	4	2	4	1	2	3	3	1	5	5	4	3	4	2	5	3	3	3	2	2	4	4	1	4	2	3	4	4	4	2	5	4	1	5	5	4	2	3	2	3
358	2	2013	6.6	18.6585	2	4	3	4	2	4	3	4	3	4	4	4	1	4	2	4	3	4	2	2	4	2	4	2	5	4	4	2	4	2	4	3	4	4	4	4	4	3	4	2	4	1	4	2	5
359	2	2013	6.6	18.8172	2	4	3	4	2	3	3	4	4	3	4	4	2	4	4	4	4	4	2	3	2	3	3	3	3	3	4	2	3	4	2	4	4	3	3	3	4	2	3	4	3	4	3	4	2
360	2	2013	6.8	18.152	1	5	3	3	1	3	2	5	4	5	4	4	2	3	2	4	3	4	4	1	2	2	5	4	5	3	4	2	3	2	2	2	5	4	5	2	4	2	3	1	3	4	4	3	4
361	2	2013	7.4	18.4148	2	2	3	4	2	3	4	4	2	3	4	3	1	4	4	4	3	4	2	3	4	4	4	2	4	3	4	2	3	4	3	4	4	4	4	2	4	2	4	3	4	4	4	3	3
362	2	2013	7	18.475	2	3	2	5	2	3	3	5	4	5	5	5	2	4	4	5	3	2	3	3	4	3	4	5	4	5	5	2	5	2	3	4	4	2	4	1	4	2	5	4	4	4	2	5	4
363	2	2013	7	19.0198	2	3	2	4	3	4	4	4	3	1	4	3	2	4	5	3	4	4	3	5	5	3	2	2	1	4	4	2	4	3	4	4	4	4	2	3	4	1	3	4	4	2	3	4	2
364	2	2013	6.4	18.3655	2	4	4	4	2	3	2	4	4	4	4	4	2	4	4	4	3	5	2	4	3	3	4	3	3	3	4	3	4	4	4	4	4	3	4	3	4	3	3	3	3	2	3	3	4
365	2	2013	7.6	18.2587	2	4	4	5	1	3	3	4	4	4	4	4	2	4	4	5	3	5	5	2	2	2	4	5	4	3	4	2	4	4	2	4	4	4	5	2	4	4	5	3	5	5	4	4	2
366	2	2013	7.8	17.2183	2	3	3	4	2	2	4	4	3	2	4	3	2	5	4	4	3	4	1	4	2	5	4	2	3	3	3	3	5	4	2	5	5	4	2	4	3	3	4	4	3	4	3	2	1
367	2	2013	6.8	18.2067	2	4	4	4	5	3	4	4	4	1	4	4	2	4	5	4	3	2	2	5	3	2	4	2	1	3	2	4	2	4	3	4	4	2	2	3	4	4	3	5	4	4	4	3	3
368	2	2013	7.2	18.2697	2	4	4	4	3	3	2	4	4	2	4	3	2	4	4	4	4	2	3	4	5	3	3	4	2	3	3	3	4	4	3	4	4	4	2	4	4	3	4	5	3	4	3	3	3
369	2	2013	7.6	18.7981	2	5	3	4	2	4	2	4	4	3	5	5	2	5	3	4	5	4	3	3	4	1	4	2	4	4	4	2	4	3	3	2	4	4	2	3	5	3	4	4	4	3	5	2	2
370	2	2013	7.4	18.7214	2	4	3	5	3	3	3	4	4	3	5	4	2	4	4	4	3	4	3	4	4	3	4	3	4	3	4	3	5	4	5	3	4	4	4	4	4	2	4	2	4	1	4	3	5
371	2	2013	6.8	18.5435	2	3	3	4	1	3	3	4	2	3	4	4	1	4	4	4	3	4	2	3	3	3	4	2	3	4	4	2	4	3	2	4	4	4	3	2	4	2	4	4	3	3	4	4	1
372	2	2013	7.5	19.4771	1	5	4	4	2	4	2	3	3	4	4	4	2	4	4	4	3	2	2	4	4	1	2	3	3	4	4	2	4	4	2	4	3	4	4	2	4	4	4	2	4	4	4	3	2
373	2	2013	6.2	18.0643	2	2	2	4	2	4	3	5	2	3	4	4	1	5	4	3	5	4	1	3	3	3	4	1	4	4	4	1	5	1	3	3	4	4	4	2	4	1	5	3	4	2	5	1	3
374	2	2013	7.6	18.475	1	5	4	4	2	5	1	3	4	4	5	5	3	5	4	4	5	4	3	4	5	1	4	4	4	4	5	3	4	2	4	1	5	4	4	2	5	4	4	3	5	2	4	5	4
375	2	2013	6.6	18.5325	2	4	2	4	2	5	4	4	2	3	4	4	2	5	4	4	4	4	3	4	4	2	4	2	4	4	4	4	5	2	4	4	4	5	3	2	5	2	5	4	4	2	2	4	4
376	2	2013	7.2	18.9815	1	5	3	5	2	5	2	4	3	4	4	5	2	5	4	4	4	4	2	2	3	2	4	1	4	5	4	2	5	2	5	3	5	5	4	2	5	2	5	3	4	1	3	1	5
377	2	2013	6.8	18.2943	1	4	3	4	1	4	2	4	4	5	4	4	1	4	2	4	5	4	3	1	4	1	4	3	5	4	4	1	4	2	2	2	4	4	5	4	4	4	4	2	4	5	4	3	1
378	2	2013	7.2	18.7871	2	4	2	4	2	4	4	4	2	4	4	4	2	4	4	4	4	4	2	4	4	2	4	2	4	4	4	2	4	4	4	4	4	2	2	2	4	2	4	4	4	2	4	4	2
379	2	2013	7.4	18.9733	1	4	3	4	2	3	4	4	4	3	4	3	2	4	4	3	3	4	4	4	4	3	4	3	3	3	2	3	4	3	1	4	4	4	3	3	3	3	3	3	3	5	3	4	2
380	2	2013	7.2	18.9049	2	2	2	4	3	3	4	4	3	4	4	2	1	4	4	4	2	4	3	4	4	4	4	4	4	4	3	4	4	4	4	3	4	4	4	3	3	4	2	2	2	4	4	4	4
381	2	2013	7.4	18.5435	2	4	3	4	1	4	3	4	4	5	4	4	1	4	4	4	3	5	4	4	4	2	3	4	4	3	5	2	4	3	4	2	3	4	5	2	4	2	4	3	3	2	4	5	3
382	2	2013	6.2	18.6366	2	4	2	4	1	4	2	3	4	4	4	5	3	4	2	4	5	3	3	2	4	2	4	4	4	4	5	2	4	3	3	2	4	4	4	3	4	3	4	2	4	3	4	4	3
383	2	2013	6.8	18.4504	1	4	4	3	2	2	2	5	4	4	5	4	2	4	4	4	3	4	4	2	2	4	4	4	4	4	4	2	4	4	1	4	4	3	4	4	4	1	3	3	5	5	5	3	2
384	2	2013	7.4	19.039	1	4	4	4	3	3	3	4	4	3	3	4	2	4	4	4	3	3	4	3	4	2	4	3	4	4	4	3	3	4	.	3	4	4	4	2	4	3	4	4	3	2	.	3	3
385	2	2013	7.6	18.3874	2	3	2	4	1	2	3	3	2	2	4	4	2	4	4	2	3	4	2	4	2	4	4	2	2	2	4	2	4	4	3	4	4	4	3	2	3	2	4	4	4	4	3	3	3
386	2	2013	7	18.768	2	4	2	4	1	3	4	4	2	4	4	4	2	4	4	4	4	4	2	4	3	2	4	2	3	3	4	1	4	2	2	4	4	4	3	4	4	1	5	4	4	2	3	2	2
387	2	2013	7.8	18.4203	2	4	4	4	4	4	2	4	5	5	5	5	2	4	4	5	4	22	4	4	4	2	5	3	4	4	2	2	3	3	4	4	4	2	5	3	5	4	3	2	4	1	5	5	5
388	2	2013	7	17.7522	2	4	3	4	2	3	4	4	3	2	4	3	2	4	4	4	3	3	1	4	3	3	3	1	2	3	2	2	3	3	2	3	3	4	2	3	3	2	3	4	4	3	3	2	2
389	2	2013	7.2	17.7522	2	3	3	4	4	3	4	5	3	3	4	2	2	4	4	5	3	3	4	5	2	3	3	3	2	4	3	1	4	3	1	4	4	3	3	3	3	2	3	4	4	5	3	2	2
390	2	2013	7.8	17.9877	2	4	3	5	2	3	3	3	2	4	4	4	2	4	4	4	3	4	1	2	4	3	4	2	4	4	3	2	4	2	2	4	4	4	3	2	5	1	4	3	4	3	4	2	3
391	2	2013	7.2	17.7878	2	4	2	4	1	3	3	4	3	2	4	4	1	4	4	4	3	4	2	4	2	3	4	3	4	3	3	2	4	4	3	4	4	4	4	4	4	2	3	4	3	4	4	3	1
392	2	2013	6.6	18.5927	2	4	3	5	2	3	2	4	2	3	4	4	1	4	4	4	4	3	2	4	3	1	3	2	4	3	4	2	4	3	2	2	4	3	3	3	4	3	4	3	4	3	4	2	3
393	2	2013	7	18.3929	1	4	3	4	2	2	3	5	3	2	5	4	3	4	4	4	4	2	2	4	2	3	4	2	3	3	4	2	5	4	2	4	4	4	3	4	3	3	4	5	4	5	3	4	3
394	2	2013	7.4	18.7324	1	4	3	4	1	4	3	4	3	4	4	5	1	4	2	3	4	4	2	2	4	2	4	3	4	4	4	2	4	2	2	2	5	4	4	2	5	2	4	3	4	4	4	3	2
395	2	2013	7.6	19.1129	2	4	3	4	1	3	2	4	4	4	4	4	2	4	4	4	3	4	3	3	4	2	4	4	4	3	4	4	4	4	4	4	4	4	4	2	4	4	3	3	4	2	4	4	4
396	2	2013	7	18.3135	2	4	3	4	2	2	4	4	4	2	4	2	2	4	4	3	3	4	2	4	4	2	4	4	3	3	4	3	5	4	1	2	3	4	4	4	4	4	2	2	4	4	3	5	2
397	2	2013	7	17.8946	2	5	3	4	2	4	2	4	2	2	5	5	1	5	5	4	4	4	2	4	4	2	4	2	4	4	5	1	4	2	3	3	5	4	1	3	5	2	4	5	4	2	4	3	3
398	2	2013	6.8	18.0808	2	4	3	4	2	3	3	4	4	3	4	3	3	4	4	4	3	4	3	4	3	3	4	4	2	3	3	2	3	4	2	4	4	3	2	2	4	2	2	3	3	4	4	4	2
399	2	2013	7.8	18.7132	2	4	3	5	2	3	3	4	1	5	5	4	1	5	3	5	3	3	1	4	2	2	4	1	4	4	4	2	5	3	3	2	4	4	4	2	4	1	5	3	4	4	2	2	4
400	2	2013	6.4	17.7166	2	4	2	3	2	3	2	4	5	5	4	4	1	4	2	3	4	4	3	2	3	2	4	2	4	2	4	1	2	4	2	4	4	4	4	2	5	2	4	4	3	4	5	5	2
401	2	2013	7.2	18.7461	1	5	4	3	2	4	3	4	5	4	3	4	2	4	3	5	3	4	4	1	2	2	4	4	5	4	4	3	5	2	2	3	3	5	4	3	4	2	3	1	3	4	3	4	2
402	2	2013	6.8	17.8344	2	4	2	5	2	4	4	4	4	4	5	4	1	5	3	4	4	4	2	4	3	3	4	2	4	4	4	1	4	2	4	4	4	4	4	2	4	1	5	3	4	2	4	2	3
403	2	2013	8	18.0424	2	5	3	4	2	2	2	3	2	3	4	4	2	4	4	3	3	4	3	4	4	1	4	1	4	3	5	3	5	3	1	2	4	3	5	5	5	1	5	3	4	4	4	2	1
404	2	2013	7	18.757	1	4	3	5	3	4	3	4	1	3	5	4	1	4	4	4	3	4	3	4	4	2	4	3	4	4	3	1	5	3	4	4	4	3	4	3	4	1	4	2	4	2	5	2	3
405	2	2013	7.2	18.3244	1	4	5	4	3	5	4	3	4	5	3	3	3	5	2	4	3	5	4	2	5	2	4	3	4	5	4	3	4	3	1	3	4	4	4	3	4	4	5	2	5	5	4	3	2
406	2	2013	6.8	18.037	2	5	4	4	1	4	3	4	4	3	5	5	3	5	4	4	4	2	1	4	5	2	3	1	4	4	4	3	5	4	1	3	4	4	3	1	5	1	5	4	4	3	4	4	4
407	2	2013	7.8	17.8809	2	4	3	5	2	3	3	4	3	4	5	4	2	5	4	4	3	4	3	4	4	4	4	4	4	3	3	3	4	4	3	4	4	4	3	3	3	2	5	4	3	3	4	2	4
408	2	2013	7.6	18.2259	2	4	3	4	2	2	2	4	4	4	5	4	2	4	2	4	4	3	4	2	4	2	4	4	5	4	4	3	4	4	2	3	4	5	5	4	4	3	4	2	4	4	4	3	3
409	2	2013	6.6	18.3737	2	3	2	4	1	5	3	5	3	4	5	5	2	4	3	5	4	4	2	3	4	3	3	2	4	4	3	2	4	3	5	4	4	4	3	4	4	2	5	2	5	1	4	3	4
410	2	2013	7	18.089	1	4	3	3	2	3	2	4	4	4	4	5	2	4	4	3	4	4	4	3	5	1	4	3	4	4	4	2	4	3	3	3	3	4	3	2	4	3	4	2	4	4	4	4	2
411	2	2013	6.8	18.3792	1	4	3	5	2	3	4	4	3	5	5	4	2	4	4	4	3	3	3	3	3	2	4	5	3	3	3	3	3	3	1	4	4	4	4	3	4	4	3	3	4	5	4	5	1
412	2	2013	7.2	17.87	1	5	4	4	2	3	3	4	4	4	5	4	2	4	4	4	4	4	3	2	4	1	4	3	4	4	4	2	4	4	4	2	4	4	3	2	4	2	4	2	4	2	4	4	5
413	2	2013	6.4	18.5572	2	4	3	4	2	3	2	4	4	2	4	4	2	5	4	4	4	4	3	4	4	3	4	2	4	3	5	2	4	3	2	3	4	3	3	2	4	3	4	5	4	5	4	3	2
414	2	2013	7	18.2122	2	4	4	3	2	3	2	4	4	2	4	4	4	4	4	4	3	4	3	3	3	2	4	4	2	2	4	2	4	4	1	3	4	4	2	3	4	4	4	4	4	4	4	4	2
415	2	2013	6.4	17.9986	2	4	3	4	2	3	2	4	3	3	4	4	1	4	5	3	3	4	3	4	2	3	5	2	4	3	4	2	4	4	2	4	4	4	2	2	4	2	4	4	3	4	4	4	2
416	2	2013	7.2	17.9904	1	4	5	3	2	4	4	3	5	4	5	3	2	3	2	4	3	2	4	2	5	4	4	4	5	4	5	4	2	4	4	3	4	3	4	4	4	5	3	4	5	2	2	5	2
417	2	2013	6.8	18.976	1	5	3	3	1	4	1	4	3	4	5	4	1	4	2	4	5	4	3	2	4	1	5	2	5	4	4	1	4	3	2	2	5	4	4	3	5	1	4	2	4	5	5	2	1
418	2	2013	7.4	18.5243	1	4	4	4	2	3	3	4	4	4	4	3	2	3	5	3	3	4	3	4	2	3	4	2	4	3	4	4	4	4	3	4	3	2	4	2	4	2	4	3	3	2	4	4	3
419	2	2013	6.9	18.4257	1	3	2	4	3	4	5	5	3	4	4	4	1	5	3	4	3	4	2	3	4	4	4	3	4	4	3	3	5	3	4	5	5	4	4	2	4	3	4	4	4	2	3	4	3
420	2	2013	7.2	18.4942	2	4	2	5	2	2	3	4	3	4	3	3	1	4	4	4	3	4	1	3	2	3	4	3	4	3	4	3	4	4	3	4	4	4	4	3	4	2	3	4	3	4	4	3	3
421	2	2013	6.8	18.9021	1	4	3	4	1	4	2	4	4	5	5	4	1	4	2	3	4	4	1	2	3	2	4	3	5	4	4	1	4	2	4	2	5	5	5	3	4	2	3	2	5	2	5	2	3
422	2	2013	7.2	18.5927	1	4	3	3	1	3	2	4	4	4	4	4	1	4	4	4	4	4	4	2	3	2	4	4	4	3	4	2	5	5	2	3	4	3	4	4	4	2	2	2	2	5	4	3	2
423	2	2013	7.6	17.6728	2	4	4	4	2	4	2	3	2	4	4	4	3	4	3	4	4	5	2	4	4	1	5	2	4	4	4	2	4	4	3	2	4	4	4	2	4	2	4	2	4	2	3	2	4
424	2	2013	7.4	18.1574	1	4	4	5	1	3	2	4	3	5	4	4	2	5	2	4	3	4	4	1	4	2	4	4	4	4	4	4	5	3	1	2	4	4	5	2	5	3	3	2	4	5	4	2	1
425	2	2013	6.6	18.3792	1	4	3	4	2	3	3	4	4	4	5	4	2	4	3	4	4	4	3	2	4	3	4	4	4	4	4	2	4	4	2	4	4	4	5	3	4	3	3	2	4	4	4	4	3
426	2	2013	7.2	19.5209	2	4	2	4	2	4	2	4	3	3	4	4	1	4	4	4	4	4	2	4	4	2	4	2	3	3	3	2	4	3	3	3	4	4	3	3	4	2	4	3	4	3	4	2	3
427	2	2013	7.6	18.2012	2	5	2	4	1	2	2	4	3	3	4	4	3	4	3	4	4	4	4	3	1	2	4	3	4	3	3	2	4	3	3	3	4	3	3	3	5	2	4	4	3	3	4	4	2
428	2	2013	5.8	19.8357	2	4	2	4	2	3	2	4	4	4	4	4	2	4	2	3	4	4	3	2	2	2	4	2	3	2	4	2	4	3	2	4	4	4	3	2	4	2	5	2	3	3	3	3	2
429	2	2013	7.4	19.039	2	3	4	4	2	3	4	4	2	3	4	4	1	5	3	4	3	4	3	4	2	4	4	2	4	4	2	3	4	1	3	4	4	4	5	5	3	1	4	4	5	2	4	2	4
430	2	2013	6.6	18.4148	1	5	4	4	2	3	2	3	3	3	4	4	4	4	4	4	4	4	3	3	3	1	3	2	3	4	4	2	4	3	1	2	4	4	4	5	4	4	4	3	4	5	4	5	2
431	2	2013	7	17.922	2	3	2	4	2	3	3	4	2	2	4	3	2	4	4	4	3	4	2	4	2	3	4	2	3	2	3	3	5	2	3	4	3	4	2	3	4	2	5	4	4	4	4	3	2
432	2	2013	6.4	18.412	2	4	2	5	1	3	3	4	3	4	5	4	1	5	4	4	4	4	1	2	4	3	5	1	5	4	4	2	5	2	2	3	4	4	4	3	4	1	5	3	4	4	4	1	3
433	2	2013	7	17.9466	2	4	2	4	2	3	3	4	3	4	4	4	3	4	3	4	3	4	2	3	4	3	4	3	4	3	3	2	4	3	4	4	4	3	4	3	4	2	4	3	3	3	4	3	3
434	2	2013	7	18.6283	2	3	2	4	3	4	4	5	3	2	4	3	2	4	4	4	3	4	2	5	4	4	4	3	3	4	3	2	4	3	1	4	4	3	2	4	4	1	4	4	4	5	3	3	1
435	2	2013	7.4	18.5435	2	2	2	2	1	2	4	4	4	4	4	4	1	4	4	4	2	4	4	3	2	5	5	4	4	3	3	2	4	3	2	5	4	3	3	3	3	2	2	5	3	4	3	3	4
436	2	2013	7.6	18.3409	1	3	3	5	2	3	4	5	2	3	4	4	2	4	4	3	3	4	2	4	3	3	4	2	4	3	4	2	5	2	2	4	4	4	2	2	4	1	5	2	4	3	4	2	2
437	2	2013	7.2	18.7981	2	5	3	4	4	4	2	4	3	2	4	4	1	5	4	3	4	4	4	4	3	1	4	1	2	3	4	2	2	4	1	2	4	2	2	1	4	2	4	4	4	5	2	2	1
438	2	2013	6.6	18.4203	2	5	5	4	1	4	2	2	4	3	5	4	1	5	4	4	5	4	5	4	2	1	3	4	5	3	4	3	5	3	2	2	4	5	4	3	5	4	5	4	4	4	4	4	3
439	2	2013	8.2	18.5161	1	3	3	4	3	2	4	4	4	3	5	3	2	4	4	4	2	4	3	4	4	4	4	4	3	4	3	3	3	2	4	5	4	4	4	3	2	2	3	4	4	2	3	4	2
440	2	2013	7.2	17.963	2	4	2	3	2	3	4	4	4	4	4	4	1	4	4	4	3	4	3	3	3	2	5	2	4	4	3	2	4	3	3	4	4	4	3	3	4	1	4	4	4	3	5	3	3
441	2	2013	7.4	18.1328	2	4	3	3	2	3	4	4	4	3	4	4	2	3	4	4	4	4	4	3	3	2	4	3	3	3	4	2	3	3	3	3	4	3	4	1	4	2	4	4	3	3	4	4	2
442	2	2013	7.4	18.4312	2	4	3	5	2	3	3	3	1	5	5	5	1	5	3	5	4	3	1	4	2	3	3	1	5	3	5	3	5	3	1	3	4	5	4	1	4	2	5	2	5	4	4	1	2
443	2	2013	6.8	18.1164	1	5	2	4	1	4	2	4	4	5	5	5	1	5	4	4	4	5	3	2	3	1	5	2	4	4	5	2	3	4	2	4	5	4	3	3	4	3	4	2	4	5	5	3	1
444	2	2013	7.4	18.0041	2	3	2	4	1	2	3	4	4	4	4	3	1	5	4	3	3	4	2	4	3	2	4	2	2	3	4	2	5	3	4	4	4	2	3	4	4	2	4	5	3	3	4	2	2
445	2	2013	7.2	18.6776	1	5	4	4	1	3	2	4	5	5	5	5	1	5	3	4	3	5	3	3	4	1	3	2	5	4	5	4	5	2	2	2	5	5	5	3	4	4	5	1	5	4	4	2	4
446	2	2013	7	18.141	2	4	3	4	1	4	2	3	4	3	4	4	1	4	4	4	3	4	2	3	4	3	4	2	4	4	4	1	4	3	3	4	4	4	4	3	4	2	4	2	4	3	4	2	3
447	2	2013	7	20.2957	2	4	2	4	1	3	3	4	3	4	4	4	1	4	3	4	4	4	2	3	4	2	4	4	4	3	5	2	3	2	4	4	4	4	4	4	4	4	4	5	3	3	4	3	1
448	2	2013	6.4	17.9055	1	4	4	4	2	4	1	4	3	5	5	5	1	5	3	5	4	5	2	2	3	2	4	4	5	4	5	1	5	3	2	2	5	5	5	3	4	3	5	2	4	5	5	2	2
449	2	2013	7.4	18.7269	2	4	3	4	2	3	3	4	4	4	4	4	2	3	3	4	4	4	4	3	3	2	4	4	4	4	4	2	4	3	2	3	4	4	4	2	4	3	3	4	3	4	3	4	3
450	2	2013	6.8	18.7023	1	4	3	5	2	4	2	5	3	3	4	4	1	5	4	4	3	5	2	2	4	3	5	2	5	4	4	2	5	2	4	3	5	4	3	2	4	2	4	2	4	2	4	1	3
451	2	2013	7.2	18.7488	1	3	2	3	2	4	4	4	4	2	4	3	2	3	4	3	4	4	4	4	3	2	4	2	4	3	4	1	4	4	2	4	4	3	4	2	3	3	4	4	2	5	4	4	2
452	2	2013	7.2	18.6831	1	4	2	4	2	2	4	4	3	3	4	4	1	4	3	4	2	4	3	3	2	2	4	2	4	3	4	2	4	2	2	4	4	3	3	2	4	1	4	3	4	5	4	2	2
453	2	2013	7.4	18.0808	2	4	2	5	1	3	2	4	2	5	4	4	1	4	3	4	3	4	1	3	2	3	4	2	4	4	4	2	4	2	3	4	4	4	4	2	4	2	3	2	3	3	4	2	2
454	2	2013	7.4	18.5927	1	3	2	4	2	3	3	4	3	4	4	3	1	4	4	4	3	4	3	2	2	3	4	4	4	2	4	4	4	4	2	4	4	4	4	3	3	4	4	2	3	4	3	2	1
455	2	2013	7.2	18.2943	2	4	3	4	1	3	3	4	4	3	4	4	1	4	4	4	3	4	4	4	4	4	4	3	4	4	3	2	4	2	2	4	4	4	3	3	4	2	4	4	4	3	4	3	3
456	2	2013	7	18.7817	1	4	4	3	2	3	4	4	4	5	4	4	1	4	2	4	3	4	3	3	4	4	4	4	5	3	4	3	3	3	4	4	4	3	5	4	4	1	3	2	4	2	4	4	4
457	2	2014	6.6	19.4497	2	4	3	4	3	2	4	5	3	3	5	4	2	5	3	4	2	5	1	3	5	3	4	2	3	4	4	2	5	3	3	4	2	4	4	3	4	2	3	4	4	3	4	2	2
458	2	2014	7.2	18.4641	2	5	3	3	2	4	2	4	4	2	5	5	2	4	4	4	4	4	4	3	4	2	4	4	4	4	3	2	2	4	4	4	4	3	2	3	5	1	2	2	4	2	4	4	3
459	2	2014	7	18.0753	1	4	4	2	1	4	2	3	4	3	5	5	1	5	2	4	4	4	4	2	5	2	4	4	4	4	4	2	4	3	1	2	4	3	4	2	4	3	3	2	4	1	5	4	2
460	2	2014	7	18.5572	1	5	5	5	1	4	2	4	5	4	5	5	2	5	5	4	5	2	2	3	3	1	4	3	5	5	5	4	5	5	1	2	4	5	4	.	5	5	5	2	5	5	4	3	1
461	2	2014	7	17.6181	2	4	4	4	2	4	2	4	5	4	5	4	1	4	4	4	3	5	4	2	.	2	3	3	4	4	5	2	4	4	2	4	3	4	4	2	4	3	5	2	5	5	2	3	4
462	2	2014	7.6	17.8179	2	5	2	5	1	4	2	4	4	5	5	5	1	5	3	4	4	4	1	4	3	2	4	1	5	4	4	2	4	2	3	3	4	5	4	3	4	2	5	3	4	2	4	2	3
463	2	2014	6	18.1766	1	5	4	5	3	5	4	4	4	3	5	4	3	4	4	4	5	4	3	5	5	3	2	2	4	5	4	4	5	5	4	3	4	5	4	3	5	5	4	4	5	2	3	3	3
464	2	2014	6.8	18.13	1	4	4	5	2	3	4	5	3	4	5	5	1	.	4	4	4	.	2	4	1	2	4	1	3	3	5	3	4	4	3	2	5	5	4	5	5	2	4	4	4	2	4	3	4
465	2	2014	7.2	17.7851	1	3	3	5	2	5	4	4	5	4	5	4	2	4	2	5	3	4	2	2	4	4	4	5	5	5	5	2	4	2	3	4	4	5	4	1	3	1	4	2	5	3	3	4	4
466	2	2014	7.6	18.6968	1	5	4	4	2	4	2	4	4	3	5	4	1	4	4	4	4	5	4	3	5	3	2	2	4	4	5	2	4	2	4	2	5	4	3	2	4	2	4	2	3	1	4	3	5
467	2	2014	6	18.3053	2	5	2	4	3	4	3	.	4	4	4	3	1	4	5	4	3	5	4	3	5	2	4	4	5	2	2	2	4	4	5	4	5	2	2	1	4	2	5	4	3	1	4	5	5
468	2	2014	6.8	18.7899	2	3	2	5	2	3	4	4	1	3	4	3	2	4	4	5	3	4	2	4	2	3	4	1	4	4	2	3	4	2	2	4	4	3	4	1	3	2	5	4	4	4	3	2	3
469	2	2014	6.8	18.0643	1	4	3	5	2	4	1	5	3	4	5	5	2	4	2	4	5	4	1	2	4	2	4	1	4	5	4	1	5	2	3	2	5	4	4	3	4	2	3	1	4	2	4	1	2
470	2	2014	6.7	19.7125	1	3	3	4	2	4	4	4	4	5	5	3	1	5	4	5	3	5	3	5	5	4	3	3	5	5	5	3	5	4	2	4	5	5	5	4	4	3	4	4	5	2	4	1	2
471	2	2014	7.2	17.681	1	4	2	4	3	4	2	4	4	4	3	3	2	4	4	4	4	2	3	3	5	3	4	3	4	4	4	4	4	3	3	4	3	3	4	3	4	4	4	2	4	1	3	2	5
472	2	2014	7	18.5352	1	4	3	5	1	4	2	5	2	3	5	5	1	5	4	4	5	4	1	4	2	4	4	1	5	4	5	2	5	4	3	3	5	4	4	4	5	1	4	4	4	4	4	2	2
473	2	2014	6.6	19.154	2	5	3	5	2	5	3	4	4	4	5	4	2	5	3	4	4	4	3	3	5	3	3	2	4	5	5	3	4	4	5	3	5	4	4	3	4	3	5	3	5	1	4	2	5
474	2	2014	7	18.8227	2	4	4	4	2	3	2	4	4	5	5	5	1	4	4	3	3	3	2	4	2	1	5	4	3	2	2	4	5	4	2	2	4	4	5	1	5	2	2	1	3	5	5	4	2
475	2	2014	5.6	19.0609	2	4	1	5	1	2	3	4	2	3	5	4	1	4	4	4	4	4	2	2	2	2	4	1	4	4	2	1	4	2	2	2	5	4	4	4	5	2	5	3	2	5	4	2	3
476	2	2014	6.4	19.614	1	2	2	2	4	3	4	4	3	3	4	4	2	5	5	3	3	4	2	5	5	5	5	4	2	2	1	4	3	4	2	5	4	4	3	4	4	3	4	4	3	4	4	3	1
477	2	2014	6.9	19.9398	2	3	2	5	1	4	2	2	4	3	5	4	1	4	4	5	4	4	5	3	5	4	4	2	4	5	5	2	5	4	4	3	3	4	4	3	3	2	4	2	5	3	3	2	3
478	2	2014	6.2	18.6037	1	5	3	5	1	5	1	5	2	5	5	5	1	5	2	5	5	5	1	1	3	1	4	1	5	5	4	1	5	1	3	1	5	5	5	2	5	1	5	1	5	3	5	1	4
479	2	2014	6.6	18.0698	2	5	3	4	1	3	2	4	3	4	5	4	2	4	3	3	4	4	2	4	3	2	4	2	4	3	4	2	4	2	4	3	4	4	4	2	4	3	3	3	3	3	4	3	2
480	2	2014	6.6	17.6947	1	4	4	4	2	3	2	3	4	3	4	3	1	4	3	4	2	4	2	4	4	2	4	3	5	4	5	5	4	2	1	3	4	4	4	3	3	4	3	4	4	5	3	3	3
481	2	2014	7.2	17.8672	2	4	3	4	1	3	3	5	2	2	4	4	1	5	3	3	4	5	1	3	4	2	5	1	3	4	4	1	5	2	3	4	5	5	4	2	4	1	4	3	4	4	5	2	2
482	2	2014	8	16.8734	1	4	3	3	2	3	2	5	5	4	5	5	2	4	4	4	4	5	2	3	3	3	5	4	4	4	4	2	4	2	4	3	5	4	4	4	5	2	3	4	4	2	4	4	4
483	2	2014	8.2	17.7358	2	4	2	5	2	3	2	4	4	5	4	3	2	5	3	4	4	5	1	4	3	2	4	2	3	3	4	.	5	4	4	4	4	4	3	3	4	2	4	3	4	2	3	3	3
484	2	2014	7.8	17.922	2	3	3	4	3	3	4	4	4	2	5	2	3	3	5	5	3	3	4	4	4	5	3	3	3	4	3	4	4	4	4	5	4	3	3	4	4	3	3	5	5	1	5	3	4
485	2	2014	6.6	18.0205	2	4	3	4	1	3	2	4	3	4	5	4	1	4	3	4	4	4	3	2	2	3	4	1	4	3	5	2	4	4	2	4	5	4	4	3	4	1	4	3	4	5	4	2	4
486	2	2014	7.4	18.8118	2	4	3	4	1	3	2	4	2	3	5	5	1	4	3	4	4	4	1	3	4	3	3	1	4	4	4	2	4	3	2	2	5	4	4	3	5	1	4	3	4	3	3	2	3
487	2	2014	6.6	17.8754	2	5	3	5	2	4	2	4	2	4	5	5	2	5	3	5	5	5	2	3	3	2	4	2	4	4	5	2	5	2	2	3	4	5	4	3	5	2	5	3	3	4	4	2	3
488	2	2014	7.2	17.065	1	4	4	5	2	3	2	5	3	4	5	5	1	5	3	5	5	4	1	2	2	2	4	1	4	4	4	4	5	2	2	2	5	4	4	3	4	2	5	3	4	4	4	2	2
489	2	2014	7.2	18.7132	2	2	4	4	2	4	3	4	3	4	5	4	1	4	4	4	4	4	2	4	4	4	4	3	4	4	4	3	4	2	3	4	4	4	4	2	4	2	4	2	4	4	4	3	1
490	2	2014	7.8	18.4066	2	5	4	4	3	4	2	3	2	3	5	4	2	5	4	5	4	3	2	4	5	2	2	2	2	4	4	3	4	2	2	3	3	2	4	1	3	3	5	4	5	3	4	4	2
491	2	2014	7.2	18.4422	1	5	4	4	1	3	3	2	2	2	5	5	1	4	4	4	3	5	3	2	4	4	5	4	5	4	4	4	5	4	2	4	4	4	3	2	3	3	4	3	5	4	3	1	2
492	2	2014	6.4	18.6585	2	4	4	4	2	4	3	4	4	3	4	4	3	4	4	3	3	3	2	3	5	2	4	3	4	4	5	3	4	3	5	4	4	3	3	3	4	3	3	4	3	1	4	4	5
493	2	2014	6.2	19.2772	2	3	2	5	2	4	2	5	2	4	5	4	1	5	2	5	3	5	2	3	4	3	4	1	4	4	4	1	5	2	2	4	5	5	4	2	4	1	5	2	5	3	4	1	2
494	2	2014	7.2	18.7543	2	5	3	5	2	4	2	5	2	4	5	5	1	5	2	5	5	4	2	4	4	1	5	2	3	4	3	2	5	3	4	2	5	4	4	4	5	1	5	2	5	1	5	2	3
495	2	2014	6.4	17.6044	2	5	5	4	3	4	3	4	3	3	5	5	2	4	5	5	4	5	2	4	5	1	4	2	3	4	4	2	5	4	2	2	4	4	4	3	5	2	5	3	4	5	4	2	1
496	2	2014	8	18.7707	2	3	3	4	2	3	5	5	3	4	4	3	1	5	5	4	3	5	2	5	3	5	4	3	3	3	2	1	4	3	1	5	4	4	4	5	4	2	5	5	4	5	4	1	1
497	2	2014	7.4	19.9042	2	4	2	5	1	3	2	5	2	5	5	3	2	5	3	4	3	4	1	4	3	2	4	4	5	3	4	1	4	3	4	4	4	5	5	2	3	1	3	1	4	3	4	2	3
498	2	2014	6.4	18.7159	2	4	2	4	2	4	2	5	2	4	5	4	1	5	2	3	4	4	2	2	4	2	4	1	5	4	4	1	4	2	1	2	5	5	4	2	5	1	4	2	4	5	5	2	2
499	2	2014	6	18.4778	2	4	3	4	2	2	2	4	2	5	5	4	2	4	2	3	4	4	2	2	2	2	4	2	4	3	5	2	4	3	3	2	4	4	4	4	5	2	3	1	2	4	4	2	2
500	2	2014	6.1	19.039	2	4	3	4	2	4	3	4	3	3	4	4	1	4	4	5	5	5	3	3	5	2	5	2	4	4	4	2	4	3	4	4	4	4	3	3	4	2	4	3	4	4	4	1	2
501	2	2014	7.2	18.6256	1	4	3	2	3	4	4	4	4	2	4	3	2	4	4	5	3	5	4	4	4	3	4	4	3	4	4	2	5	4	4	4	5	4	3	1	5	1	3	4	4	2	3	4	3
502	2	2014	7.4	18.6502	2	4	3	5	2	4	3	5	3	4	5	4	3	5	3	5	4	5	4	3	4	2	5	3	3	5	4	2	5	4	3	4	5	5	5	2	4	2	4	3	5	2	4	1	2
503	2	2014	7.8	18.6968	1	5	4	4	1	4	1	4	3	4	4	4	2	4	3	4	4	4	5	4	4	1	3	3	4	4	5	1	4	2	2	1	4	3	4	2	4	4	4	1	5	3	2	4	3
504	2	2014	6.2	18.8802	1	4	2	5	2	3	2	4	4	4	5	5	1	4	4	5	3	4	2	4	3	2	4	2	5	3	5	4	4	4	3	3	4	4	4	2	4	4	5	2	4	5	4	1	2
505	2	2014	8.2	18.2998	2	2	2	5	3	4	4	5	2	2	4	3	2	5	4	4	3	3	4	4	5	4	4	2	2	5	2	1	5	5	4	4	4	4	3	4	2	3	3	4	3	2	2	2	3
506	2	2014	7	18.5955	1	5	4	4	3	5	4	4	5	4	4	5	2	5	.	4	3	4	5	4	5	2	4	4	3	5	5	4	4	5	5	5	4	3	4	2	4	4	4	3	4	3	4	4	3
507	2	2014	7	17.6099	1	4	3	5	1	4	1	5	2	5	5	5	1	4	3	4	4	4	2	2	3	2	3	2	5	4	5	1	5	2	5	2	5	5	5	2	5	1	4	2	5	2	5	2	5
508	2	2014	6.8	18.5133	2	3	2	5	1	3	4	5	2	5	5	5	1	5	4	4	4	5	1	4	2	3	5	1	3	4	4	1	5	1	2	4	5	5	5	1	5	1	5	4	2	4	5	1	1
509	2	2014	7.1	19.7782	2	4	2	5	2	4	2	5	2	5	4	4	1	5	2	4	4	5	1	2	3	2	4	2	4	4	4	2	5	2	4	3	5	4	5	3	4	1	4	3	4	1	4	1	3
510	2	2014	7.2	18.2861	2	5	2	3	1	4	1	3	1	5	5	5	1	5	2	4	5	5	5	3	5	5	5	2	3	5	5	2	5	3	5	1	5	5	5	4	5	1	4	1	4	1	5	4	5
511	2	2014	8.2	17.8152	2	5	2	4	2	2	3	4	4	2	4	5	4	4	4	4	4	3	2	4	5	2	4	4	2	3	4	4	4	4	2	4	4	4	2	2	4	4	3	5	4	4	3	4	3
512	2	2014	7.2	18.4203	1	4	3	4	1	4	5	5	4	4	4	4	1	5	4	4	2	4	4	2	4	3	4	4	5	4	4	4	3	3	2	4	5	4	3	2	4	1	2	3	4	5	3	4	1
513	2	2014	7	19.7317	2	5	3	4	1	4	2	4	4	4	4	4	2	3	2	4	4	5	2	2	3	2	4	2	5	4	5	3	4	4	2	2	4	4	4	2	5	2	4	1	4	5	4	3	2
514	2	2014	6.4	18.3107	2	4	1	5	2	3	2	5	3	3	4	3	1	5	4	3	4	5	2	3	3	2	5	2	4	4	4	1	3	3	5	4	5	3	3	3	4	1	4	2	4	1	4	4	5
515	2	2014	6.6	19.217	1	5	4	5	2	4	2	5	4	4	4	4	2	5	4	4	5	4	3	2	4	2	4	3	4	4	4	2	5	2	3	2	4	4	4	2	4	3	5	2	4	3	5	3	3
516	2	2014	6.2	18.3326	2	3	4	5	2	3	3	5	3	3	5	4	3	5	4	5	4	4	3	4	2	3	4	2	5	3	5	4	5	4	2	4	4	4	5	2	3	3	4	4	5	4	4	4	2
517	2	2014	6.4	18.2642	2	4	4	5	2	4	3	5	2	3	4	4	2	5	5	4	4	4	1	4	2	2	3	2	4	3	4	2	5	4	2	3	4	4	3	4	4	3	5	4	4	5	4	3	2
518	2	2014	6.8	18.6667	2	3	3	4	2	3	3	4	2	4	4	4	2	4	2	3	4	4	2	3	2	3	4	2	3	4	3	3	4	3	2	3	4	4	4	3	3	2	4	4	4	4	4	2	2
519	2	2014	7	17.9411	2	4	3	4	2	3	2	4	3	4	4	4	2	4	4	4	4	2	2	3	3	2	4	2	4	3	4	4	4	3	3	4	4	4	4	3	4	3	3	2	4	2	3	2	3
520	2	2014	7.2	18.1383	1	4	4	5	2	3	2	4	4	4	5	4	2	5	4	4	4	4	3	3	3	1	4	3	4	5	5	1	4	4	3	4	4	5	4	3	4	4	3	2	4	4	4	3	3
521	2	2014	7	18.7351	2	4	2	5	1	4	3	4	4	2	5	3	2	4	4	4	4	5	2	4	4	4	4	2	3	4	2	1	4	2	4	4	4	2	3	2	4	2	2	4	4	1	4	5	3
522	2	2014	7.6	17.1307	2	4	3	5	1	5	2	4	4	5	5	5	3	5	2	5	5	4	3	2	4	2	4	2	3	4	5	3	5	3	4	3	4	4	5	3	3	2	4	2	4	2	2	2	4
523	2	2014	6.6	18.2587	2	4	3	4	2	5	3	4	3	4	5	5	1	4	3	4	5	4	2	3	5	3	4	2	3	4	4	2	5	2	4	3	5	4	3	2	4	2	4	3	5	3	3	2	3
524	2	2014	6.6	18.486	1	5	4	4	2	5	2	4	4	5	5	5	4	4	4	5	5	3	3	5	5	2	3	3	3	5	4	4	4	3	2	2	4	4	5	2	3	2	5	3	5	5	4	4	4
525	2	2014	6.6	18.3381	2	4	2	5	1	4	4	4	3	3	4	4	1	5	4	5	4	5	3	4	3	3	4	1	3	3	4	3	5	3	2	4	4	4	3	3	4	3	4	4	5	4	4	4	2
526	2	2014	7.6	17.9384	2	5	5	5	3	4	3	5	2	4	5	5	2	5	5	4	4	5	2	5	4	3	4	2	3	5	4	2	5	4	3	4	.	5	4	3	4	1	5	4	4	3	3	3	3
527	2	2014	7.4	18.8309	2	3	2	4	2	2	3	4	3	4	4	4	2	4	2	4	3	4	2	2	4	3	4	3	3	3	4	2	4	3	4	4	4	5	3	3	4	2	4	2	3	3	4	2	4
528	2	2014	7	18.6557	2	3	3	5	2	4	3	4	2	3	5	4	1	5	2	5	4	5	1	4	4	4	4	1	4	4	3	2	5	2	2	4	5	4	4	4	4	1	5	5	5	4	3	2	3
529	2	2014	7.2	17.6537	2	5	2	4	2	3	1	5	4	3	4	5	1	5	4	4	5	5	4	3	3	1	5	3	4	3	3	2	4	2	3	2	4	4	5	1	5	1	3	2	4	4	5	3	3
530	2	2014	7.2	18.7652	2	2	3	5	2	3	4	4	2	3	4	4	1	5	4	4	4	4	1	4	4	3	3	2	4	3	4	3	4	3	2	4	4	4	3	5	4	2	4	4	3	4	4	3	1
531	2	2014	6.4	18.7871	1	4	4	4	2	4	2	4	3	4	5	4	2	4	3	4	4	5	2	2	5	2	4	2	5	5	4	2	5	2	3	2	4	4	4	3	4	2	4	2	5	2	4	2	3
532	2	2014	6.8	18.4942	2	3	2	4	1	5	2	4	4	4	5	3	1	4	3	5	4	4	3	2	4	3	4	2	4	4	3	2	4	2	4	4	4	4	4	2	4	2	5	2	4	1	4	1	5
533	2	2014	7	18.3628	1	4	4	3	2	3	2	4	4	4	4	2	2	3	2	4	3	4	4	3	4	4	4	5	4	2	4	2	3	2	2	4	4	2	3	2	4	2	3	3	4	5	4	4	1
534	2	2014	6.2	18.9487	2	5	3	4	2	3	3	5	3	5	4	4	2	4	3	4	4	4	2	3	3	2	4	2	4	4	4	2	4	3	3	3	4	4	4	2	4	3	5	3	4	3	3	2	2
535	2	2014	7	17.7166	2	4	2	4	1	4	2	5	3	4	5	4	2	4	3	4	4	4	3	4	4	2	4	3	5	4	4	2	4	3	4	3	5	4	3	3	4	2	3	4	4	2	4	3	4
536	2	2014	7.8	18.7543	2	3	2	5	2	3	4	4	2	4	5	4	2	4	4	4	4	4	2	3	2	3	4	1	4	3	4	2	4	3	2	5	3	4	3	2	4	1	4	3	5	3	3	2	4
537	2	2014	6.6	19.2827	1	4	4	5	2	4	3	4	4	2	5	4	2	5	5	4	4	4	2	3	4	2	4	4	5	4	5	4	4	4	2	4	4	4	3	2	4	2	4	4	4	5	4	2	1
538	2	2014	8.6	18.7981	1	3	2	4	2	2	2	3	2	4	4	3	2	4	2	4	2	3	2	2	2	2	4	2	5	3	4	2	4	4	2	2	4	.	.	2	3	2	4	1	4	4	4	2	2
539	2	2014	6.8	18.4914	2	2	2	4	3	3	4	3	3	3	4	3	2	4	4	4	3	4	2	4	4	4	2	2	3	2	3	3	4	4	2	4	4	4	3	2	4	2	4	2	4	4	4	3	2
540	2	2014	6	18.8747	2	5	4	5	2	3	2	5	4	3	4	5	2	5	4	3	4	3	5	3	3	2	4	3	3	3	4	3	4	3	3	3	4	4	4	3	4	4	4	3	3	3	4	5	3
541	2	2014	7.4	18.0068	2	5	4	4	2	4	2	2	3	4	4	4	3	4	2	3	5	2	2	2	3	1	2	2	4	3	5	4	4	4	2	2	5	3	4	2	4	4	5	2	5	4	4	3	2
542	2	2014	6.2	18.2752	2	2	2	4	2	3	4	4	3	5	5	3	1	4	3	4	3	4	2	3	3	4	4	3	3	3	2	4	4	3	2	4	4	3	4	1	2	1	4	1	4	4	4	3	1
543	2	2014	6.8	18.601	1	4	4	4	2	3	3	4	3	3	4	2	1	3	4	4	3	4	1	2	2	2	3	1	4	3	3	2	3	2	1	2	4	4	3	1	3	2	4	3	4	5	3	2	2
544	2	2014	7	18.5325	1	4	5	4	3	4	4	5	3	2	4	3	4	5	5	5	3	4	1	4	4	2	4	3	3	4	5	4	4	4	2	2	4	4	2	2	4	4	5	4	5	4	4	3	3
545	2	2014	6.4	18.2998	2	4	5	5	2	5	3	4	4	4	5	5	3	5	4	5	5	3	2	3	5	2	4	3	3	5	4	2	4	3	2	2	4	4	3	2	4	3	5	4	5	3	5	3	2
546	2	2014	7.6	18.6064	2	4	3	5	2	5	2	4	1	2	5	3	2	5	4	2	3	4	3	4	4	3	3	2	3	5	2	2	5	3	5	3	5	2	2	2	4	2	4	3	5	1	4	1	5
547	2	2014	6.6	18.6749	2	5	2	5	1	5	1	4	2	4	5	5	1	.	.	3	5	5	2	3	2	1	3	1	4	4	5	2	4	3	2	1	4	4	4	1	5	2	.	2	5	4	5	1	2
548	2	2014	6.6	18.7515	1	5	3	4	1	5	1	4	4	4	5	5	1	4	3	5	5	5	5	4	4	1	4	3	5	5	4	3	5	2	2	2	5	5	4	2	5	4	4	3	5	5	3	4	1
549	2	2014	8	17.6454	2	4	2	4	1	4	2	4	4	4	4	4	1	5	3	4	4	4	2	3	2	2	3	2	4	4	4	2	4	2	3	2	4	4	4	2	5	2	3	2	4	3	4	2	4
550	2	2014	8	17.7331	1	2	4	4	1	3	3	2	1	4	5	4	1	4	3	4	3	4	2	3	2	4	4	4	4	4	4	2	4	2	3	4	4	4	4	2	3	2	4	2	4	3	3	2	3
551	2	2014	7.6	18.1821	2	4	3	4	2	4	2	5	4	4	5	4	1	4	3	4	4	4	2	3	4	2	5	4	4	4	4	2	4	4	4	3	4	4	4	4	4	3	4	2	4	1	4	2	4
552	2	2014	8.2	18.0561	2	4	3	4	1	4	2	4	2	2	5	4	1	5	4	4	3	4	2	3	3	2	4	2	4	4	4	3	5	3	4	2	4	3	2	2	5	2	3	4	4	2	3	2	4
553	2	2014	6.4	18.6201	2	4	2	5	1	3	2	4	2	4	5	4	1	4	4	4	4	5	2	3	4	1	5	2	4	4	4	2	5	4	2	2	4	3	4	2	5	2	4	2	3	4	4	2	1
554	2	2014	7.8	18.1985	2	5	4	4	2	3	3	4	4	3	4	4	1	5	4	4	3	3	4	4	3	2	4	2	4	4	5	2	4	2	2	3	3	4	4	3	4	3	3	3	4	4	4	5	2
555	2	2014	7.2	18.6612	2	4	4	5	2	3	2	4	2	3	5	4	2	5	4	4	4	3	1	3	4	2	3	1	4	4	5	3	5	3	4	2	4	4	3	3	4	2	4	3	5	1	4	2	3
556	2	2014	6.2	18.026	2	4	2	5	1	4	3	4	1	5	5	4	1	4	2	5	5	4	1	3	4	3	4	2	3	4	4	3	5	2	4	4	4	5	4	3	4	1	5	3	4	2	5	2	4
557	2	2014	7	19.9562	1	4	3	4	2	4	3	3	4	4	4	4	3	4	4	4	3	4	2	3	4	2	4	2	4	4	5	3	4	4	3	3	4	4	3	4	4	3	4	3	4	2	3	2	1
558	2	2014	6.2	18.8172	2	5	2	5	3	4	3	5	3	3	5	3	1	5	5	5	5	5	2	5	5	2	5	1	3	5	5	2	5	4	3	3	5	5	4	3	5	1	5	5	5	3	5	2	4
559	2	2014	7.2	18.0507	2	4	4	4	2	3	2	4	2	3	5	4	2	4	4	4	4	4	2	3	2	2	4	2	4	2	4	2	4	3	2	2	4	4	3	2	4	2	3	3	4	4	4	2	2
560	2	2014	7.4	18.1903	2	5	4	4	2	3	1	5	4	4	4	4	1	4	3	2	4	4	3	5	3	1	4	3	2	3	4	1	2	4	2	4	5	2	3	5	5	3	3	4	3	4	5	5	1
561	2	2014	6.4	18.4641	1	5	3	5	1	5	1	5	3	5	5	4	1	5	2	5	4	4	2	2	3	1	4	1	5	4	5	3	5	2	4	1	4	5	5	4	5	1	5	1	5	3	4	2	3
562	2	2014	6.6	19.7509	1	5	2	4	2	3	2	5	4	4	5	5	2	4	3	4	5	5	4	2	3	1	4	3	5	3	5	2	4	2	1	2	5	3	4	2	4	1	5	4	4	5	5	4	2
563	2	2014	7.8	18.7488	1	4	3	4	1	4	2	4	4	4	4	4	1	4	2	4	3	4	3	2	3	2	4	3	5	5	5	4	5	3	1	2	4	4	3	3	3	2	4	2	4	5	3	3	1
564	2	2014	7	18.1383	2	4	2	4	1	4	4	5	3	3	5	4	1	4	3	4	3	5	2	4	2	3	4	3	4	4	2	1	4	2	5	4	5	4	4	3	5	1	4	3	5	1	4	3	4
565	2	2014	7	18.0041	2	4	3	5	2	3	4	5	2	3	5	4	1	5	4	4	4	5	1	5	4	4	3	3	3	3	3	3	4	4	4	5	5	5	3	3	4	1	3	4	3	2	4	2	4
566	2	2014	7.4	18.0589	2	4	2	5	2	4	2	5	3	4	5	4	1	5	4	5	4	4	2	4	3	2	4	2	4	4	5	1	5	3	2	2	5	4	4	2	4	2	5	4	4	4	5	2	2
567	2	2014	6.4	18.924	1	3	3	4	2	4	3	5	4	4	5	4	2	5	3	4	4	4	3	2	3	3	4	2	5	4	4	3	4	3	2	3	4	4	4	3	4	2	4	3	4	5	2	3	2
568	2	2014	7	18.7105	1	5	3	4	1	3	2	4	3	4	5	4	1	5	4	4	4	4	2	3	3	2	4	2	3	3	4	2	4	3	4	2	4	4	4	3	4	4	4	4	4	2	4	2	3
569	2	2014	7	16.9555	2	4	4	4	3	2	2	4	3	2	3	3	3	4	4	4	3	3	2	4	2	3	4	2	4	2	3	2	4	4	2	2	4	3	3	4	4	4	4	4	4	4	4	3	2
570	2	2014	7.2	17.8836	2	4	2	4	1	4	2	4	2	5	4	4	2	4	2	4	4	4	2	2	4	2	4	2	4	4	4	2	5	2	2	2	4	4	4	2	4	2	4	2	4	4	4	3	2
571	2	2014	7	18.653	1	5	3	4	1	4	2	4	2	4	5	5	2	4	3	4	4	4	3	2	3	1	4	2	4	4	5	2	4	3	2	2	4	4	4	2	4	3	4	2	5	2	4	2	4
572	2	2014	7.8	18.8392	2	3	5	5	2	4	4	3	2	4	5	1	1	5	4	5	2	5	2	5	5	3	3	4	4	5	5	2	5	4	4	4	4	5	4	4	4	1	5	4	.	1	5	2	2
573	2	2014	7.2	18.4832	2	4	2	5	2	4	4	5	2	3	5	4	1	5	3	5	5	4	2	3	3	2	5	1	4	4	3	1	4	3	4	3	5	4	3	4	4	1	5	3	5	1	4	2	5
574	2	2014	7	17.588	2	2	3	5	2	4	3	5	2	4	5	5	1	5	5	5	4	5	2	3	5	4	4	2	4	4	4	1	5	4	5	5	5	5	3	4	4	1	5	4	4	1	4	3	4
575	2	2014	6.4	19.5647	2	4	2	4	2	3	3	5	4	3	5	4	2	5	3	4	5	4	4	3	4	5	5	2	4	3	4	1	5	2	2	4	4	4	4	2	5	1	5	3	4	4	5	3	2
576	2	2014	7.2	18.204	2	4	2	5	1	4	3	4	2	5	5	4	2	4	3	4	3	4	1	3	4	2	4	1	5	4	3	1	4	3	4	3	4	4	4	2	4	1	4	3	4	3	5	1	3
577	2	2014	6.4	18.6585	1	5	3	4	2	4	3	4	2	4	4	4	2	4	4	4	4	4	2	2	4	2	4	3	4	3	4	3	4	3	2	3	4	4	4	2	4	2	4	3	5	4	3	3	4
578	2	2014	6.2	17.9959	2	4	3	5	2	4	3	5	5	4	5	4	2	5	4	4	3	4	2	2	3	2	3	2	4	4	5	2	4	4	2	3	4	4	4	3	4	4	4	2	4	4	4	2	2
579	2	2014	7	18.6256	2	3	4	5	2	4	4	5	1	2	5	3	1	5	4	5	3	4	1	4	5	4	4	3	2	4	4	1	5	3	4	4	5	2	3	2	4	1	2	4	5	1	4	4	5
580	2	2014	8	17.9274	1	4	2	4	2	4	3	5	2	4	4	4	1	5	3	4	4	4	1	2	4	3	4	2	4	4	4	1	5	3	4	4	4	4	4	3	4	1	4	3	4	2	4	2	3
581	2	2014	7.2	18.757	2	4	3	4	3	4	3	5	2	3	5	4	2	5	5	5	5	5	2	4	3	2	4	3	5	4	5	3	5	4	4	4	4	3	5	2	5	3	5	3	4	2	4	2	5
582	2	2014	8.2	18.0835	2	4	3	4	1	4	2	3	4	3	4	3	1	4	4	4	3	3	2	3	3	3	4	2	4	4	3	3	3	3	4	4	4	4	4	2	4	2	4	3	3	2	2	3	4
583	2	2014	8.4	18.5325	2	2	3	5	3	3	4	5	2	3	5	3	2	4	4	4	3	3	2	4	4	4	3	2	2	3	4	3	4	3	4	4	4	3	2	2	4	2	4	4	4	2	4	2	5
584	2	2014	6.6	18.3765	2	4	3	5	2	4	4	4	2	3	5	4	1	5	4	5	4	4	2	3	5	3	5	2	4	4	4	3	4	4	4	4	5	4	5	2	4	1	5	4	5	1	4	2	4
585	2	2014	7	18.2259	1	4	3	4	2	3	3	4	3	4	4	4	2	4	4	4	3	4	4	3	2	2	4	3	4	3	4	2	4	3	2	4	4	4	3	3	4	3	3	3	4	4	4	4	2
586	2	2014	7.1	18.8939	2	5	4	5	2	3	1	4	4	4	5	4	3	4	3	4	5	4	1	3	4	1	4	1	4	4	5	2	5	4	2	2	4	4	4	2	4	3	5	3	3	5	4	2	1
587	2	2014	7.2	18.4367	2	4	4	5	3	3	4	4	3	2	4	3	1	3	5	4	4	4	3	4	1	3	3	3	1	3	4	2	3	4	3	4	3	3	2	4	4	2	3	4	4	4	4	3	2
588	2	2014	6	17.9932	2	4	3	4	2	4	3	4	3	5	5	4	2	4	4	5	4	5	4	4	4	2	3	4	5	4	5	3	4	4	3	3	4	4	5	4	4	2	4	2	4	3	4	3	5
589	2	2014	7.2	17.3662	1	5	2	3	1	4	1	4	4	5	5	5	1	5	2	4	5	5	2	1	5	1	4	2	5	4	5	2	5	2	3	1	5	5	5	3	4	1	3	1	4	3	3	4	3
590	2	2014	6.4	18.412	1	4	4	4	4	3	3	3	2	5	5	4	3	5	1	5	3	5	3	1	5	3	4	2	5	3	3	4	5	3	3	3	4	4	5	3	3	4	5	2	4	1	2	3	3
591	2	2014	6.2	18.7296	1	4	3	5	2	4	3	4	1	4	5	4	1	4	2	5	4	5	1	4	5	4	2	2	5	4	5	3	5	3	4	4	4	5	4	3	4	2	3	3	5	3	4	3	4
592	2	2014	7.2	18.59	2	4	4	5	3	4	5	5	1	2	5	4	3	5	5	5	5	4	1	5	2	5	5	2	2	5	5	5	5	5	5	2	5	5	2	3	4	5	5	1	5	2	2	3	1
593	2	2014	7.8	18.7734	2	4	3	5	2	4	2	4	2	3	5	5	2	4	3	4	3	4	2	4	3	3	4	3	4	4	4	3	4	3	2	4	4	5	5	1	4	4	5	3	4	4	4	2	3
594	2	2014	7.6	17.9822	1	3	4	4	2	3	4	4	5	4	4	3	2	4	4	5	3	4	3	2	3	4	4	3	4	3	4	2	3	2	2	5	3	3	3	3	3	2	4	4	4	4	4	3	3
595	2	2014	6.8	19.7043	1	5	1	4	1	4	2	2	4	4	5	5	1	3	2	5	5	4	4	3	5	1	4	4	5	3	5	1	4	2	3	2	4	4	5	1	5	4	2	2	5	5	5	4	1
596	2	2014	7.4	18.1191	2	3	3	4	1	4	3	4	4	5	5	4	1	4	2	4	4	4	1	2	3	4	4	2	5	4	3	2	5	2	3	4	4	4	5	4	3	2	4	2	4	2	3	2	3
597	2	2014	6.6	19.7125	1	5	3	3	2	3	4	3	4	5	5	4	2	5	4	4	3	4	4	4	5	2	4	4	5	2	5	1	4	4	2	4	5	3	4	5	4	3	5	4	4	4	5	4	3
598	2	2014	6.6	17.7002	2	4	3	5	2	3	3	4	4	3	5	5	2	4	3	4	3	5	2	2	4	4	4	3	3	4	4	4	4	4	2	4	5	4	3	2	3	2	4	4	5	4	3	2	1
599	2	2014	6.8	18.3162	2	4	2	4	2	2	3	4	2	3	5	3	1	5	5	5	2	4	3	4	4	3	4	2	4	3	4	3	4	4	3	4	5	2	3	4	4	1	3	4	4	1	5	2	3
600	2	2014	6.6	20.3012	1	5	4	5	2	4	4	4	4	3	5	4	4	4	4	4	4	3	3	3	3	2	2	4	4	4	5	4	4	4	3	4	4	3	3	2	4	4	5	4	4	2	3	4	4
601	2	2014	6.8	18.1109	2	3	2	4	2	3	3	4	4	3	4	3	2	4	3	3	3	4	2	3	3	3	4	2	3	3	3	2	4	3	2	4	4	3	3	3	4	2	3	3	3	4	4	4	2
602	2	2014	7.2	17.9767	2	3	3	4	2	4	3	4	2	3	4	4	2	5	4	4	4	4	2	3	4	2	4	2	4	4	4	2	4	3	4	4	4	4	4	3	4	2	4	3	4	3	4	3	2
603	2	2014	6.4	17.9849	2	4	4	4	2	5	3	5	5	5	5	4	2	4	4	4	4	5	3	3	5	3	4	4	4	4	5	2	4	3	5	4	3	4	4	4	4	2	4	2	4	1	4	3	5
604	2	2014	7.8	18.757	2	4	3	5	1	5	2	4	3	3	4	5	1	3	4	3	4	4	1	2	3	2	4	1	3	4	4	2	5	2	4	4	4	3	3	.	4	2	3	2	5	3	4	3	2
605	2	2014	7.2	18.4504	2	4	3	5	2	4	3	3	4	4	4	4	1	4	4	5	5	4	3	3	5	1	4	3	4	5	5	3	4	2	2	2	5	4	4	1	3	2	3	1	5	3	4	4	4
606	2	2014	6.6	17.8097	2	4	2	5	2	4	3	5	4	3	5	5	2	5	3	4	5	4	2	3	4	3	4	2	3	4	4	2	5	2	2	4	5	5	5	4	5	2	5	3	4	5	4	3	3
607	2	2014	7	18.3409	1	5	4	4	1	4	2	4	4	4	4	4	2	4	4	5	4	5	3	3	4	2	4	2	5	4	5	2	4	4	4	3	4	4	4	3	4	3	4	3	4	2	4	3	5
608	2	2014	7.6	18.1574	2	4	2	4	1	3	3	5	4	4	5	5	2	4	3	4	4	4	4	3	2	2	4	2	4	3	5	3	4	3	2	4	5	4	4	3	4	3	4	2	5	4	4	3	1
609	2	2014	7.2	18.7461	2	3	3	5	2	3	3	4	2	4	4	4	2	5	3	4	3	4	2	3	2	2	4	2	3	3	4	3	5	2	2	4	4	4	4	3	4	2	5	3	3	4	3	3	1
610	2	2014	7	18.5133	2	4	3	4	2	3	2	4	2	4	4	4	1	5	4	3	4	5	2	4	2	2	4	2	4	3	4	2	5	4	2	3	4	3	3	3	4	2	3	3	4	2	4	4	2
611	2	2014	7.8	18.1191	2	3	3	4	2	3	4	4	3	3	4	4	2	4	4	4	3	4	2	4	3	3	4	2	3	4	3	2	4	3	2	4	4	4	4	3	4	2	4	4	4	4	3	2	2
612	2	2014	6.4	18.7296	1	5	2	5	1	3	2	5	2	2	5	5	2	5	5	3	4	5	2	5	2	1	5	1	4	3	2	4	5	3	3	2	5	4	4	1	5	1	4	5	4	4	5	2	1
613	2	2014	5.8	18.1766	2	4	2	3	2	3	3	4	5	5	4	4	1	.	2	4	.	.	2	2	3	3	3	2	4	3	4	2	4	2	.	4	4	4	4	2	4	2	4	3	3	4	4	3	3
614	2	2014	7.6	17.9877	2	5	3	5	2	3	2	4	1	2	4	4	2	5	4	5	3	2	1	5	4	2	4	2	2	4	5	2	5	4	4	3	4	3	2	2	5	2	4	4	4	2	5	2	4
615	2	2014	6	17.9411	2	4	4	4	2	4	3	5	3	3	5	4	1	4	3	.	3	3	2	4	1	2	3	2	4	4	3	1	4	3	4	3	5	4	5	1	5	1	3	2	4	3	4	4	4
616	2	2014	8.2	18.7625	2	3	3	3	2	3	2	4	5	4	4	4	3	4	2	4	4	4	5	2	2	3	5	4	4	3	4	2	4	2	3	3	4	4	5	3	4	1	4	2	3	3	5	4	2
617	2	2014	6.2	17.9165	2	3	4	4	3	3	3	3	2	3	4	4	2	4	4	4	2	3	2	3	2	3	4	2	3	4	4	4	4	4	2	4	3	4	3	4	3	4	4	3	4	4	4	2	2
618	2	2014	7.6	17.7796	1	4	3	5	2	3	3	4	2	4	4	4	2	5	4	4	4	4	1	4	2	4	4	1	4	3	4	2	5	.	.	4	4	4	3	5	4	3	5	4	.	3	3	3	.
619	2	2014	6.2	18.5818	2	3	4	5	3	4	4	4	3	4	5	3	2	4	4	4	3	2	1	4	3	4	3	3	2	4	5	4	4	3	5	5	4	4	4	3	3	3	3	4	4	1	3	3	5
620	2	2014	7.4	18.7707	2	4	4	4	3	4	3	3	2	2	5	2	1	4	4	5	3	4	2	3	2	3	4	2	4	4	4	4	3	4	2	3	3	3	4	2	3	2	3	1	5	2	3	4	1
621	2	2014	7.6	19.7098	1	4	3	5	2	4	2	5	2	5	4	3	1	4	5	4	3	4	2	2	2	3	4	3	3	4	4	2	4	3	3	3	4	4	4	3	4	2	4	2	4	4	4	2	2
[truncated: 21 more columns]
